# Supplementary material for: 2-Dodecyl-6-methoxycyclohexa-2,5-dien-1,4-dione alleviates liver fibrosis and improves intestinal flora and bile acid metabolism
Source: Front Pharmacol. 2025 May 16;16:1581138. doi: 10.3389/fphar.2025.1581138 (PMC12122303; doi:10.3389/fphar.2025.1581138)
Supplement: Supplementary file 1 [file Table2.xlsx]

## Sheet: Sheet1
	chao1	faith_pd	observed_features	shannon_entropy	simpson
CON1	198.08333333333331	30.20186126774135	198	4.750067457871305	0.9270673851875229
CON2	318.4736842105263	15.717690022713931	317	5.472788642820516	0.95132996275677
CON3	295.14285714285717	15.242587721047869	295	5.0378151204312305	0.9255042510145411
CON4	272.0833333333333	14.91424232102538	272	3.6403007793979336	0.7976573284653943
DMDD1	303.8333333333333	23.62145873930459	303	5.276150219766332	0.9408157709659049
DMDD2	340.27272727272725	24.073850363716378	340	5.315630071125487	0.9214509545978232
DMDD3	339.88235294117646	17.48634273182492	339	5.482679798261641	0.9463055583683276
DMDD4	354.6818181818182	24.579249650371253	354	5.813616507008359	0.9567658530498582
MOD1	334	22.607628320324782	333	5.4646551814638125	0.9324328689575756
MOD2	453.938	30.29655367740531	453	6.456165896765012	0.9725623260712638
MOD3	330.625	22.673342706133717	330	5.5538802817168165	0.9434535807557908
MOD4	325.5	29.393262365260263	325	5.3445137712236725	0.9352958176024452
