# Supplementary material for: 2-Dodecyl-6-methoxycyclohexa-2,5-dien-1,4-dione alleviates liver fibrosis and improves intestinal flora and bile acid metabolism
Source: Front Pharmacol. 2025 May 16;16:1581138. doi: 10.3389/fphar.2025.1581138 (PMC12122303; doi:10.3389/fphar.2025.1581138)
Supplement: Supplementary file 4 [file Table1.xlsx]

## Sheet: DEGs_DMDD.vs.MOD_All
Features	baseMean	log2FoldChange	lfcSE	stat	pvalue	padj	#NAME?	#NAME?	Gene Symbol	KEGG Gene ID	GO	STRING Protein	TF Family	description	KEGG description
ENSMUSG00000020429	1257.86502787147	2.60842755223459	0.406934331483868	6.40994713501581	1.4557010423197e-10	2.21645040703598e-06	9.83692780702996	5.65434198157266	Igfbp1	16006	GO:0005615,GO:0005520,GO:0019838,GO:0005794,GO:0043567,GO:0005576,GO:0031995,GO:0031994	10090.ENSMUSP00000020704		insulin-like growth factor binding protein 1	Igfbp1; insulin-like growth factor binding protein 1
ENSMUSG00000020123	403.836238443406	1.76889040773863	0.307849900561283	5.74595088227582	9.1405839660865e-09	4.9688906101915e-05	8.03902605753231	4.30374056411443	Avpr1a	54140	GO:0031410,GO:0014049,GO:0007621,GO:0005887,GO:0007625,GO:0030307,GO:0010460,GO:0031394,GO:0007204,GO:0016021,GO:0045907,GO:0008217,GO:0003084,GO:0010033,GO:0005768,GO:0032849,GO:0030139,GO:0007165,GO:0008284,GO:0005886,GO:0004930,GO:0042711,GO:0017046,GO:0042713,GO:0045777,GO:0019722,GO:0016020,GO:0051970,GO:0043084,GO:0005000,GO:0042277,GO:0010035,GO:0035815,GO:0001992,GO:0007186,GO:0031894,GO:…	10090.ENSMUSP00000020323		arginine vasopressin receptor 1A	Avpr1a, AVPR, Avpr1, V1a, V1aR; arginine vasopressin receptor 1A
ENSMUSG00000045064	75.8739748429388	-1.38499	0.241527028586831	-5.73432	9.7902744191347e-09	4.9688906101915e-05	8.00920513485206	4.30374056411443	Zc2hc1c	72350	GO:0046872,GO:0003674,GO:0005575,GO:0008150	10090.ENSMUSP00000051664		zinc finger, C2HC-type containing 1C	Zc2hc1c, 2810002I04Rik, Fam164c; zinc finger, C2HC-type containing 1C
ENSMUSG00000094156	20.6475638491348	-3.68317	0.668508162160688	-5.50953	3.5978932472291e-08	0.000136953806455776	7.44395172671229	3.86342589258296	Sult2a7	638251	GO:0051923,GO:0005737,GO:0008146	10090.ENSMUSP00000104164		sulfotransferase family 2A, dehydroepiandrosterone (DHEA)-preferring, member 7	Sult2a7, EG638251, Gm7231; sulfotransferase family 2A, dehydroepiandrosterone (DHEA)-preferring, member 7
ENSMUSG00000039323	8633.08395992984	1.43545551037166	0.282296596454221	5.08491964976434	3.67781734092453e-07	0.00102782201303262	6.43440984383052	2.98808208519509	Igfbp2	16008	GO:0042104,GO:0005615,GO:0031410,GO:0005520,GO:0019838,GO:0043567,GO:0016324,GO:0005576,GO:0031995,GO:0031994,GO:0040008	10090.ENSMUSP00000046610		insulin-like growth factor binding protein 2	Igfbp2, IBP-2, Igfbp-2, mIGFBP-2; insulin-like growth factor binding protein 2
ENSMUSG00000024391	5744.95569600064	1.15232031846359	0.227435528603551	5.06658007892968	4.05026407342424e-07	0.00102782201303262	6.39251666026874	2.98808208519509	Apom	55938	GO:0043691,GO:0034375,GO:0034380,GO:0016209,GO:0034366,GO:0034362,GO:0034365,GO:0034364,GO:0034445,GO:0005515,GO:0034384,GO:0005615,GO:0005576,GO:0042157,GO:0006869,GO:0005543,GO:0005319,GO:0033344,GO:0034361	10090.ENSMUSP00000025249		apolipoprotein M	Apom, 1190010O19Rik, G3a, NG20; apolipoprotein M
ENSMUSG00000003559	409.025393377826	1.09691670819078	0.218888868836825	5.01129506502453	5.40649404422914e-07	0.00117598969024904	6.26708427109031	2.92959648564728	As3mt	57344	GO:0009404,GO:0030792,GO:0008168,GO:0018872,GO:0032259,GO:0005737,GO:0005829,GO:0046685,GO:0005739,GO:0030791,GO:0016740	10090.ENSMUSP00000003655		arsenite methyltransferase	As3mt, 2310045H08Rik, Cyt19; arsenite methyltransferase
ENSMUSG00000025936	187.82400872752	-1.62143	0.329280903713661	-4.92415	8.47258844617559e-07	0.00134291389535398	6.07198388882455	2.87195183243288	Gm4956	241041				predicted gene 4956
ENSMUSG00000079334	358.409624460667	-0.981122	0.199565410592899	-4.91629	8.81987321262299e-07	0.00134291389535398	6.05453765789017	2.87195183243288	Naa80	56441	GO:0006473,GO:0016746,GO:0018002,GO:0005737,GO:0004596,GO:0005829,GO:0008080,GO:0030047,GO:0016740,GO:0017190,GO:1905502,GO:0008064	10090.ENSMUSP00000091300		N(alpha)-acetyltransferase 80, NatH catalytic subunit	Naa80, Fus2, Nat6; N(alpha)-acetyltransferase 80, NatH catalytic subunit
ENSMUSG00000028614	294.518406300047	0.786399511133116	0.159475558646934	4.93116009628875	8.17427045284898e-07	0.00134291389535398	6.08755099737597	2.87195183243288	Ndc1	72787	GO:0051028,GO:0070762,GO:0006999,GO:0051292,GO:0007129,GO:0016021,GO:0005635,GO:0015629,GO:0005886,GO:0015031,GO:0016020,GO:0031965,GO:0051664,GO:0005643,GO:0005737,GO:0005634,GO:0017056,GO:0030674,GO:0007283	10090.ENSMUSP00000120365		NDC1 transmembrane nucleoporin	Ndc1, 2810475A17Rik, Tmem48, sks; NDC1 transmembrane nucleoporin
ENSMUSG00000084923	32.6773920232423	3.09142	0.63689931240526	4.85386182013638	1.21080118691572e-06	0.00166164283504291	5.9169271619881	2.77946232076822	Gm15611
ENSMUSG00000029438	144.904925161588	-1.11358	0.230160623040316	-4.83829	1.30958321427262e-06	0.00166164283504291	5.88286690017789	2.77946232076822	Bcl7a	77045	GO:0016514,GO:0003674,GO:0008150	10090.ENSMUSP00000031391		B cell CLL/lymphoma 7A	Bcl7a, 4432415N06Rik; B cell CLL/lymphoma 7A
ENSMUSG00000056148	79.1537254858221	2.24273660548546	0.465156750436172	4.82146416962125	1.42508320831993e-06	0.00166910130229841	5.8461597771578	2.77751730400734	Rdh9	103142	GO:0031301,GO:0042572,GO:1900054,GO:0004745,GO:0042573,GO:0043231,GO:0047023,GO:0047044,GO:0008202,GO:0005789,GO:0042904	10090.ENSMUSP00000057732		retinol dehydrogenase 9	Rdh9, Crad3; retinol dehydrogenase 9
ENSMUSG00000056671	272.856756248322	1.79622883307517	0.374893942909839	4.79129862470773	1.65705280297907e-06	0.00180216328415423	5.78066365230664	2.74420586252758	Prelid2	77619	GO:0015914,GO:1990050,GO:0005739,GO:0005758	10090.ENSMUSP00000064661		PRELI domain containing 2	Prelid2, 1700003A01Rik, C330008K14Rik; PRELI domain containing 2
ENSMUSG00000039989	323.811769953852	-0.84798	0.178356502031166	-4.75441	1.99024633343679e-06	0.00202023271152723	5.70109316749407	2.69459860109246	Cbx4	12418	GO:0003682,GO:0006325,GO:0061665,GO:0019899,GO:0035064,GO:0016604,GO:0016925,GO:0005654,GO:0000122,GO:0005515,GO:0031519,GO:0000976,GO:0003727,GO:0019789,GO:0016740,GO:0035102,GO:0045892,GO:0005634,GO:0051219,GO:0032183	10090.ENSMUSP00000026665		chromobox 4	Cbx4, MPc2, PC2; chromobox 4
ENSMUSG00000038893	39.5175634516863	-1.40874	0.299264582693031	-4.70733	2.50984900471484e-06	0.00238843505911176	5.60035240536823	2.62188656256687	Fam117a	215512	GO:0003674,GO:0008150	10090.ENSMUSP00000049162		family with sequence similarity 117, member A	Fam117a, 5730593F17Rik; family with sequence similarity 117, member A
ENSMUSG00000037852	47.0318468830353	2.85391089711948	0.614122929615133	4.64713294276117	3.36580264988878e-06	0.00265022086179247	5.47291135198971	2.57671793170062	Cpe	12876	GO:0004181,GO:0031410,GO:0045121,GO:2000173,GO:0006518,GO:0030070,GO:0030141,GO:0043204,GO:0008233,GO:0072657,GO:0003214,GO:0005794,GO:0042043,GO:0030072,GO:0005515,GO:0034230,GO:0019904,GO:0033366,GO:0043025,GO:0097060,GO:0005615,GO:0016020,GO:0016055,GO:0005576,GO:0008270,GO:0043171,GO:0030425,GO:0031045,GO:0050839,GO:0008237,GO:0046872,GO:0016787,GO:0030667,GO:0016485,GO:0004180,GO:0050897	10090.ENSMUSP00000048555		carboxypeptidase E	Cpe, CPH, Cph-1, Cph1, NF-alpha1, fat; carboxypeptidase E
ENSMUSG00000021200	30.7338445842538	-1.94494	0.419153257455143	-4.64017	3.48117806619265e-06	0.00265022086179247	5.45827376149393	2.57671793170062	Asb2	65256	GO:0055013,GO:0005856,GO:0045445,GO:0000151,GO:0036336,GO:0055007,GO:0030018,GO:0035914,GO:0005515,GO:0031466,GO:0031532,GO:0006511,GO:0001947,GO:0035556,GO:0005737,GO:0014732,GO:0061630,GO:0097602,GO:0000209,GO:0071800,GO:0016567,GO:0043161	10090.ENSMUSP00000021617		ankyrin repeat and SOCS box-containing 2	Asb2, 1110008E15Rik; ankyrin repeat and SOCS box-containing 2
ENSMUSG00000019122	3910.69898178554	1.31059701509891	0.281866208995836	4.6497131379032	3.32397023255191e-06	0.00265022086179247	5.47834287414675	2.57671793170062	Ccl9	20308	GO:0031726,GO:0048247,GO:0071346,GO:0030593,GO:0043547,GO:0070098,GO:0002548,GO:0071356,GO:0005615,GO:0071347,GO:0005576,GO:0042056,GO:0070374,GO:0007186,GO:0006935,GO:0005125,GO:0008009,GO:0006955,GO:0045662,GO:0006954,GO:0048020	10090.ENSMUSP00000019266		chemokine (C-C motif) ligand 9	Ccl9, CCF18, MRP-2, Scya10, Scya9; chemokine (C-C motif) ligand 9
ENSMUSG00000059434	2113.67831912828	-0.592384	0.127646270738844	-4.64083	3.47016026568433e-06	0.00265022086179247	5.4596504673143	2.57671793170062	Gckr	231103	GO:0070095,GO:0005829,GO:0019899,GO:1901135,GO:0005654,GO:0009750,GO:0033133,GO:0097367,GO:0070328,GO:0005739,GO:0001678,GO:0019904,GO:0042593,GO:0030246,GO:0005737,GO:0004857,GO:0046415,GO:0005634,GO:0005975,GO:0006606,GO:0034504,GO:1903300,GO:0033132	10090.ENSMUSP00000072084		glucokinase regulatory protein	Gckr, GKRP; glucokinase regulatory protein
ENSMUSG00000097203	142.872451278835	-1.2418	0.269667173559186	-4.60495	4.12562218272161e-06	0.00285530560700542	5.38451054647247	2.54434740183738	4732419C18Rik	100042484	GO:0003674,GO:0005575,GO:0008150			RIKEN cDNA 4732419C18 gene
ENSMUSG00000037894	1719.77313013525	0.915414255494675	0.198697837222747	4.60706703348998	4.08388378086702e-06	0.00285530560700542	5.38892662555827	2.54434740183738	H2az1	51788	GO:0000978,GO:0003677,GO:0071392,GO:0005634,GO:0000791,GO:0005694,GO:0000792,GO:0000979,GO:0001740,GO:0031490,GO:0045944,GO:0031492,GO:0000786,GO:0032869,GO:0046982,GO:0007275	10090.ENSMUSP00000036907		H2A.Z variant histone 1	H2az1, H2A.Z, H2A.Z1, H2a.z-1, H2afz; H2A.Z variant histone 1
ENSMUSG00000046916	23.7003843388987	-1.53882	0.342138876767037	-4.49764	6.87110437265108e-06	0.00454867109469502	5.16297345443942	2.34211546499972	Myct1	68632	GO:0016020,GO:0005634,GO:0003674,GO:0043231,GO:0061484,GO:0016021,GO:0005654	10090.ENSMUSP00000050430		myc target 1	Myct1, 1110020B04Rik, Mtmc1; myc target 1
ENSMUSG00000021556	365.828210278262	1.4333058666058	0.322191171594503	4.44861930732758	8.64240391683179e-06	0.00548288508490337	5.06336544009006	2.26099085634438	Golm1	105348	GO:0016020,GO:0019216,GO:0005794,GO:0003674,GO:0006997,GO:0016021	10090.ENSMUSP00000093410		golgi membrane protein 1	Golm1, 2310001L02Rik, D030064E01Rik, GP73, Golph2, PSEC0257; golgi membrane protein 1
ENSMUSG00000041550	29.518223763146	-2.2544	0.510975387450817	-4.41196	1.02438245795621e-05	0.0060877057610152	4.9895378672185	2.21554634662112	Serpina5	268591	GO:0036029,GO:0070062,GO:0001972,GO:0097181,GO:0036025,GO:0036024,GO:0036027,GO:0002020,GO:0031091,GO:0005515,GO:0097183,GO:0030414,GO:0002080,GO:0097182,GO:0004867,GO:0010951,GO:0032190,GO:0005615,GO:0016020,GO:0032991,GO:0005576,GO:0036026,GO:0036030,GO:0031210,GO:0036028,GO:0031094,GO:0007283,GO:0045861,GO:0010466,GO:0009897,GO:0051346	10090.ENSMUSP00000021495		serine (or cysteine) peptidase inhibitor, clade A, member 5	Serpina5, 4933415L04, PAI-3, Pci; serine (or cysteine) peptidase inhibitor, clade A, member 5
ENSMUSG00000087579	85.0190162700271	-2.01438	0.460354094503929	-4.37573	1.21028203405617e-05	0.0060877057610152	4.91711341351689	2.21554634662112	Hectd2os	668215	GO:0003674,GO:0005575,GO:0008150			Hectd2, opposite strand
ENSMUSG00000005397	634.410785522018	1.57773712704042	0.360303002514843	4.3789175111729	1.19270263130695e-05	0.0060877057610152	4.92346782261688	2.21554634662112	Nid1	18073	GO:0005604,GO:0010811,GO:0043237,GO:0062023,GO:0032836,GO:0005886,GO:0005515,GO:0043236,GO:0007155,GO:0050840,GO:0005576,GO:0043394,GO:0071944,GO:0030198,GO:0005509,GO:0005201,GO:0007160,GO:0005518,GO:0031012	10090.ENSMUSP00000005532		nidogen 1	Nid1, A630025O17, Nid, entactin, entactin-1, nidogen-1; nidogen 1
ENSMUSG00000021569	43.8101799387135	1.29461845982032	0.29436428791773	4.39801468098653	1.09245591035926e-05	0.0060877057610152	4.96159608138186	2.21554634662112	Trip13	69716	GO:0006302,GO:0007131,GO:0000166,GO:0007286,GO:0001673,GO:0005524,GO:0007141,GO:0042802,GO:0016887,GO:0007130,GO:0005515,GO:0005694,GO:0007094,GO:0030154,GO:0048477,GO:0051598,GO:0051321,GO:0007144,GO:0005634,GO:0007283,GO:0001556	10090.ENSMUSP00000022053		thyroid hormone receptor interactor 13	Trip13, 2410002G23Rik, D13Ertd328e; thyroid hormone receptor interactor 13
ENSMUSG00000025464	548.645753234922	-1.02191	0.233684946160979	-4.37305	1.22525297621031e-05	0.0060877057610152	4.91177423388765	2.21554634662112	Paox	212503	GO:0052903,GO:0016491,GO:0046592,GO:0052902,GO:0046208,GO:0005782,GO:0005777,GO:0009446,GO:0009447,GO:0005737,GO:0046203,GO:0052901,GO:1901307,GO:0052899,GO:0052904,GO:0006598	10090.ENSMUSP00000026537		polyamine oxidase (exo-N4-amino)	Paox, 2410012F02Rik, Pao; polyamine oxidase (exo-N4-amino)
ENSMUSG00000031226	229.042785945219	0.804071444311791	0.183111727423717	4.39115208853437	1.1275163620345e-05	0.0060877057610152	4.94787714710877	2.21554634662112	Pbdc1	67683	GO:0003674,GO:0008150	10090.ENSMUSP00000033577		polysaccharide biosynthesis domain containing 1	Pbdc1, 2610029G23Rik; polysaccharide biosynthesis domain containing 1
ENSMUSG00000025223	475.353346820166	-0.551066	0.126086729758789	-4.37053	1.23945145534921e-05	0.0060877057610152	4.90677047824414	2.21554634662112	Ldb1	16825	GO:0030182,GO:0045785,GO:1990907,GO:0035019,GO:0042803,GO:0003682,GO:0060319,GO:0043621,GO:0019899,GO:0003712,GO:0090575,GO:0021702,GO:0005654,GO:0030274,GO:0000122,GO:0043973,GO:0000972,GO:0005667,GO:0051893,GO:0042802,GO:0030334,GO:0005515,GO:0043549,GO:0001942,GO:0048382,GO:0007275,GO:0061629,GO:0003677,GO:0016055,GO:0007399,GO:0032991,GO:0009948,GO:0046985,GO:0021549,GO:0000785,GO:0045647,GO:…	10090.ENSMUSP00000118546		LIM domain binding 1	Ldb1, CLIM2, NLI; LIM domain binding 1
ENSMUSG00000021917	998.669787522586	1.12261827037533	0.257882968722504	4.35320826317666	1.34159589459005e-05	0.0063834809659463	4.87238	2.19494243224462	Spcs1	69019	GO:0030176,GO:0019068,GO:0016020,GO:0016787,GO:0045047,GO:0008233,GO:0006465,GO:0006508,GO:0005787,GO:0005783,GO:0043231,GO:0043022,GO:0016021,GO:0019082	10090.ENSMUSP00000124428		signal peptidase complex subunit 1 homolog (S. cerevisiae)	Spcs1, 1810004F21Rik; signal peptidase complex subunit 1 homolog (S. cerevisiae)
ENSMUSG00000040808	12.2505332261299	-2.45212	0.567794907607905	-4.31867	1.56975113466758e-05	0.00660517522743334	4.80416919434721	2.18011565658118	S100g	12309	GO:0005615,GO:0046872,GO:0005499,GO:0046914,GO:0016324,GO:0005509,GO:0048306,GO:0005737,GO:0016323	10090.ENSMUSP00000045120		S100 calcium binding protein G	S100g, CABP1, CaBP-D9K, Cabp9k, Calb3; S100 calcium binding protein G
ENSMUSG00000028445	1001.73159957091	1.47518849382512	0.342441753599431	4.30785229405967	1.64847404861728e-05	0.00660517522743334	4.78291788542166	2.18011565658118	Enho	69638	GO:0045747,GO:0005179,GO:0005576,GO:0005886,GO:0005515	10090.ENSMUSP00000137902		energy homeostasis associated	Enho, 1110065P19Rik, 2310040A07Rik; energy homeostasis associated
ENSMUSG00000008035	388.457635425206	-1.2698	0.293832137083611	-4.3215	1.54971776687548e-05	0.00660517522743334	4.80974738792602	2.18011565658118	Mid1ip1	68041	GO:0005874,GO:0015630,GO:0046890,GO:0005634,GO:0005737,GO:0005829,GO:0005856,GO:0007026,GO:0008022,GO:0042802,GO:0005515,GO:0006629,GO:0051258,GO:0045723,GO:0051351	10090.ENSMUSP00000111186		Mid1 interacting protein 1 (gastrulation specific G12-like (zebrafish))	Mid1ip1, 3110038L01Rik, Mig12, S14R; Mid1 interacting protein 1 (gastrulation specific G12-like (zebrafish))
ENSMUSG00000030247	98.1594103240554	1.1735204308504	0.272247610979526	4.31048936160785	1.62893665767288e-05	0.00660517522743334	4.78809580320407	2.18011565658118	Kcnj8	16523	GO:0016021,GO:0042383,GO:0098915,GO:1990573,GO:0032496,GO:0005524,GO:0005886,GO:0005242,GO:0005739,GO:1902282,GO:0006813,GO:0019829,GO:0006811,GO:0043330,GO:0016020,GO:0017098,GO:0098662,GO:0005244,GO:0051607,GO:0030016,GO:0034765,GO:0007507,GO:0015272,GO:0043231,GO:0008282	10090.ENSMUSP00000032374		potassium inwardly-rectifying channel, subfamily J, member 8	Kcnj8, Kir6.1, gnite, slmbr, sltr, uKATP-1; potassium inwardly-rectifying channel, subfamily J, member 8
ENSMUSG00000017707	3759.95358665184	0.972789827186161	0.225748135672129	4.30918210814824	1.63859403075397e-05	0.00660517522743334	4.78552863156825	2.18011565658118	Serinc3	26943	GO:0006658,GO:0016020,GO:0005794,GO:1902237,GO:0045087,GO:0009597,GO:0051607,GO:0005886,GO:0006665,GO:0002376,GO:0016021	10090.ENSMUSP00000017851		serine incorporator 3	Serinc3, AIGP1, DIFF33, TMS-1, Tde1; serine incorporator 3
ENSMUSG00000034449	366.100641611398	-0.55384	0.12805936855774	-4.32487	1.52622044579913e-05	0.00660517522743334	4.8163827327772	2.18011565658118	Dhrs11	192970	GO:0006694,GO:0016491,GO:0000166,GO:0102176,GO:0004303,GO:0005576,GO:0072555,GO:0000253,GO:0005575,GO:0072582,GO:0006629,GO:0008202	10090.ENSMUSP00000043467		dehydrogenase/reductase (SDR family) member 11	Dhrs11; dehydrogenase/reductase (SDR family) member 11
ENSMUSG00000028051	93.5803028128504	-1.84438	0.429917831055363	-4.29008	1.78612451976596e-05	0.00697321331742476	4.74808826752913	2.15656704909833	Hcn3	15168	GO:0030552,GO:0044316,GO:0005216,GO:0005887,GO:0005249,GO:0045202,GO:0016021,GO:0003254,GO:0000166,GO:0035725,GO:0005886,GO:0006814,GO:0042391,GO:0005515,GO:0006813,GO:0005267,GO:0043025,GO:0006811,GO:0016020,GO:0055085,GO:0005222,GO:0005244,GO:0030425,GO:0071805,GO:0030424,GO:0034765,GO:0005272,GO:0005248	10090.ENSMUSP00000029686		hyperpolarization-activated, cyclic nucleotide-gated K+ 3	Hcn3, BCNG-4, Bcng4, HAC-3, Hac3, Hcn4; hyperpolarization-activated, cyclic nucleotide-gated K+ 3
ENSMUSG00000021835	104.444064659885	-1.14618	0.267925238685061	-4.27798	1.88601057041858e-05	0.00700399925492519	4.72445587752573	2.15465390878818	Bmp4	12159	GO:0010628,GO:0048715,GO:0061035,GO:0010718,GO:0048646,GO:0003150,GO:0032331,GO:1901964,GO:0001658,GO:0042306,GO:0010976,GO:0003323,GO:0048856,GO:0048745,GO:0000122,GO:0008285,GO:0001934,GO:0007492,GO:0035990,GO:0021537,GO:0048661,GO:0045597,GO:0061036,GO:0060441,GO:0072125,GO:1905072,GO:0001654,GO:0048333,GO:0048392,GO:0030501,GO:0055020,GO:0043410,GO:0060395,GO:0001822,GO:0039706,GO:0060391,GO:…	10090.ENSMUSP00000073720		bone morphogenetic protein 4	Bmp4, Bmp-4, Bmp2b, Bmp2b-1, Bmp2b1; bone morphogenetic protein 4
ENSMUSG00000047394	136.625673568151	-0.792903	0.18527503636405	-4.2796	1.87227760903338e-05	0.00700399925492519	4.72762975648859	2.15465390878818	Odf3b	70113	GO:0003674,GO:0005856,GO:0008150	10090.ENSMUSP00000053112		outer dense fiber of sperm tails 3B	Odf3b, 2010001J22Rik; outer dense fiber of sperm tails 3B
ENSMUSG00000050014	18.9262774927727	-3.72861	0.879121360117733	-4.24129	2.22242070080029e-05	0.00805680418818697	4.65317372633942	2.09383719128003	Apol10b	328561	GO:0005615,GO:0043231,GO:0008150,GO:0005254,GO:0034364,GO:0008289,GO:0034361	10090.ENSMUSP00000086890		apolipoprotein L 10B	Apol10b, 9130218O11Rik; apolipoprotein L 10B
ENSMUSG00000066149	264.341127241794	0.702515834579467	0.166522721891421	4.21873859975416	2.45672898355915e-05	0.00850139897810718	4.60964275049455	2.07050960152345	Cdc26	66440	GO:0007049,GO:0005634,GO:0005680,GO:0031145,GO:0003674,GO:0051301,GO:0070979,GO:0007346,GO:0030071	10090.ENSMUSP00000081573		cell division cycle 26	Cdc26, 2010012C09Rik; cell division cycle 26
ENSMUSG00000054520	371.719835007147	-0.563194	0.13337204503825	-4.22273	2.4136310614462e-05	0.00850139897810718	4.61732911378439	2.07050960152345	Sh3bp2	24055	GO:0005515,GO:0001784,GO:0007165,GO:0017124	10090.ENSMUSP00000112554		SH3-domain binding protein 2	Sh3bp2, 3BP2; SH3-domain binding protein 2
ENSMUSG00000056978	190.060315388257	-2.00427	0.477403667581643	-4.19827	2.68958998911591e-05	0.00890254286397367	4.57031392038282	2.0504859266071	Hamp2	66438	GO:0005102,GO:0031640,GO:0060586,GO:0050829,GO:0014704,GO:0032413,GO:0061051,GO:1904479,GO:1904255,GO:0002092,GO:0005615,GO:2000646,GO:0061844,GO:0005179,GO:0005576,GO:0050832,GO:0034760,GO:0005737,GO:1904039,GO:0010039,GO:0006879,GO:0042742,GO:0045179,GO:1902916,GO:0050830,GO:0097690	10090.ENSMUSP00000074240		hepcidin antimicrobial peptide 2	Hamp2, 1810073K19Rik, HEPC2; hepcidin antimicrobial peptide 2
ENSMUSG00000022322	90.0269	1.10317416385925	0.262722172474633	4.19901431793226	2.68079371175187e-05	0.00890254286397367	4.57173660388163	2.0504859266071	Shcbp1	20419	GO:0042169,GO:0008543,GO:2000177,GO:0005737,GO:0005856,GO:0005575,GO:0005515	10090.ENSMUSP00000022945		Shc SH2-domain binding protein 1	Shcbp1, mPAL; Shc SH2-domain binding protein 1
ENSMUSG00000022129	112.163154014524	-1.95952	0.468024736073663	-4.18679	2.82924211869794e-05	0.00916554053176485	4.54832988523474	2.03784191771316	Dct	13190	GO:0005829,GO:0004167,GO:0016021,GO:0048066,GO:0043473,GO:0016491,GO:0016853,GO:0005886,GO:0021847,GO:0002052,GO:0016020,GO:0006583,GO:0042438,GO:0005737,GO:0009637,GO:0046872,GO:0048468,GO:0043231,GO:0042470	10090.ENSMUSP00000022725		dopachrome tautomerase	Dct, DT, TRP-2, TRP2, Tyrp-2, Tyrp2, slaty, slt; dopachrome tautomerase
ENSMUSG00000030149	19.7854324957485	-2.55719	0.612774834259819	-4.17313	3.00440334909915e-05	0.00928761335259493	4.52224176257038	2.03209587276234	Klrk1	27007	GO:0030887,GO:0042288,GO:0038023,GO:0071222,GO:0030101,GO:0002376,GO:0016021,GO:0009986,GO:0005886,GO:0002223,GO:0042802,GO:0005515,GO:0019900,GO:0045954,GO:0045429,GO:0016020,GO:0002860,GO:0030246,GO:0045087,GO:0002250,GO:0030154,GO:0032729,GO:0043065,GO:0050830,GO:0032394,GO:0009897	10090.ENSMUSP00000032252		killer cell lectin-like receptor subfamily K, member 1	Klrk1, D6H12S2489E, NKG2-D, Nkg2d; killer cell lectin-like receptor subfamily K, member 1
ENSMUSG00000011179	452.82491658105	1.05706375921664	0.253833820286629	4.16439290092631	3.12182122698269e-05	0.00928761335259493	4.5055919707028	2.03209587276234	Odc1	18263	GO:0048471,GO:0033387,GO:0006596,GO:0042803,GO:0016829,GO:0042176,GO:0004586,GO:0003824,GO:0008284,GO:0001822,GO:0009446,GO:0005737,GO:0005829,GO:0006595,GO:0016831	10090.ENSMUSP00000128661		ornithine decarboxylase, structural 1	Odc1, ODC; ornithine decarboxylase, structural 1
ENSMUSG00000021830	96.580100070976	0.797283061629894	0.191312030305691	4.1674486458376	3.08027877155003e-05	0.00928761335259493	4.51140997717903	2.03209587276234	Txndc16	70561	GO:0003674,GO:0005576,GO:0005783,GO:0008150,GO:0005788	10090.ENSMUSP00000022377		thioredoxin domain containing 16	Txndc16, 5730420B22Rik; thioredoxin domain containing 16
ENSMUSG00000024308	1437.76836700819	-0.593043	0.142492641902867	-4.16192	3.15583661671377e-05	0.00928761335259493	4.50088548907998	2.03209587276234	Tapbp	21356	GO:0061779,GO:0061635,GO:0005887,GO:0005783,GO:0050823,GO:0019885,GO:0046979,GO:0003823,GO:0016021,GO:0030670,GO:0002397,GO:0046978,GO:0006952,GO:0042824,GO:0005515,GO:0062061,GO:0016020,GO:0002398,GO:0050776,GO:0000139,GO:0010468,GO:0002479,GO:0002502,GO:0065003,GO:0005789	10090.ENSMUSP00000025161		TAP binding protein	Tapbp, D17Wsu91e, TPN; TAP binding protein
ENSMUSG00000002718	643.678121441312	0.521294041446899	0.125288206565755	4.16075906692231	3.17191576471126e-05	0.00928761335259493	4.49867835458484	2.03209587276234	Cse1l	110750	GO:0006611,GO:0031267,GO:0005634,GO:0005049,GO:0005737,GO:0005829,GO:0006606,GO:0015031,GO:0005515,GO:0006886,GO:0005654,GO:0005635	10090.ENSMUSP00000002790		chromosome segregation 1-like (S. cerevisiae)	Cse1l, 2610100P18Rik, Capts, Cas, Xpo2; chromosome segregation 1-like (S. cerevisiae)
ENSMUSG00000060317	1438.71256167847	0.988671704187105	0.238420492817253	4.14675639876692	3.3721851004005e-05	0.00957891844455327	4.47208859481947	2.01868352433263	Acnat2	209186	GO:0006631,GO:0047617,GO:0016746,GO:0005777,GO:0006637,GO:0006629,GO:0016740,GO:0016790	10090.ENSMUSP00000080256		acyl-coenzyme A amino acid N-acyltransferase 2	Acnat2, C730036D15Rik; acyl-coenzyme A amino acid N-acyltransferase 2
ENSMUSG00000038503	509.706235671406	0.723277045777767	0.174491271721142	4.14506146149046	3.39722577174489e-05	0.00957891844455327	4.46887558996696	2.01868352433263	Mesd	67943	GO:0050750,GO:0016055,GO:0005515,GO:0007498,GO:0005783,GO:0005886,GO:0006457,GO:0042802,GO:0006909,GO:1904395,GO:0034394,GO:0001503	10090.ENSMUSP00000091768		mesoderm development LRP chaperone	Mesd, 2210015O11Rik, Mesdc2, mKIAA0081, msd; mesoderm development LRP chaperone
ENSMUSG00000063229	23117.0483848249	0.70898727723978	0.171996732567752	4.12209735996293	3.75438452346508e-05	0.0103935015916871	4.42546	1.98323811310195	Ldha	16828	GO:0004457,GO:0019752,GO:0003824,GO:0019674,GO:0005829,GO:0006089,GO:0051287,GO:0016491,GO:0035686,GO:0019244,GO:0016616,GO:0042802,GO:0005739,GO:0005515,GO:0019900,GO:0031668,GO:0019661,GO:0004459,GO:0006090,GO:0005737,GO:0043065,GO:0005975,GO:1990204	10090.ENSMUSP00000103267		lactate dehydrogenase A	Ldha, Ldh1, Ldhm, l7R2; lactate dehydrogenase A
ENSMUSG00000083563	214.555172899784	-1.05543	0.256690367420847	-4.11168	3.92792379300162e-05	0.0104923802933759	4.40583694669973	1.97912597691493	Gm13340
ENSMUSG00000005373	1334.29126469805	-0.876766	0.21320246750504	-4.11236	3.91629668906954e-05	0.0104923802933759	4.40712441453363	1.97912597691493	Mlxipl	58805	GO:0000978,GO:0097009,GO:0046982,GO:0071333,GO:0005829,GO:0043565,GO:0005654,GO:0019901,GO:0000122,GO:0033137,GO:0035538,GO:0046983,GO:0090324,GO:0005667,GO:0008284,GO:0055089,GO:0046889,GO:0005515,GO:0061629,GO:0042593,GO:0001227,GO:0003677,GO:0000981,GO:0005737,GO:0045821,GO:0006110,GO:0006357,GO:0045892,GO:0045893,GO:0005634,GO:0010255,GO:0003700,GO:0009749,GO:0045723,GO:0045944	10090.ENSMUSP00000005507	bHLH	MLX interacting protein-like	Mlxipl, ChREBP, Mlx, WS-bHLH, Wbscr14, bHLHd14; MLX interacting protein-like
ENSMUSG00000024371	1051.46721542558	-0.596243	0.145771994947419	-4.09024	4.30922535200081e-05	0.0113124595188904	4.36560079378089	1.94644296188654	C2	12263	GO:0005615,GO:0008236,GO:0016787,GO:0046872,GO:0045087,GO:0004252,GO:0005576,GO:0006508,GO:0005601,GO:2000427,GO:0006956,GO:0006958,GO:0002376,GO:0008233	10090.ENSMUSP00000025230		complement component 2 (within H-2S)	C2; complement component 2 (within H-2S)
ENSMUSG00000028832	496.275392055759	0.967013418677857	0.236781554765539	4.08398964875196	4.42690035951597e-05	0.0114244042159305	4.35390025299278	1.94216643917763	Stmn1	16765	GO:0048012,GO:0015631,GO:0051497,GO:0005829,GO:0005856,GO:0005874,GO:1905098,GO:0043005,GO:0000281,GO:0005515,GO:0051272,GO:0031115,GO:0031175,GO:0007275,GO:0016020,GO:0007399,GO:0070495,GO:0005737,GO:0030154,GO:0007409,GO:0007019,GO:0035024,GO:0031110,GO:0061436,GO:0007052	10090.ENSMUSP00000030636		stathmin 1	Stmn1, 19k, Lag, Lap18, Op18, P18, P19, Pig, Pp17, Pp18, Pp19, Pr22, Smn; stathmin 1
ENSMUSG00000072115	3338.12867843983	1.22510649357122	0.301488452987267	4.06352708182478	4.83367111935212e-05	0.0122007835040101	4.31572290210991	1.91361227911688	Ang	11727	GO:0005604,GO:0003779,GO:0005102,GO:0019731,GO:0031410,GO:0042803,GO:0004540,GO:0032148,GO:0001878,GO:0001666,GO:0017148,GO:0009303,GO:0003723,GO:0030426,GO:0015629,GO:0008201,GO:0007417,GO:0001525,GO:0004518,GO:0007275,GO:0043025,GO:0005615,GO:0003677,GO:0032431,GO:0005694,GO:0045087,GO:0061844,GO:0007202,GO:0005576,GO:0042277,GO:0050714,GO:0030154,GO:0048662,GO:0019732,GO:0006651,GO:0005730,GO:…	10090.ENSMUSP00000067434		angiogenin, ribonuclease, RNase A family, 5	Ang, Ang1, Rnase5, Rnase5a; angiogenin, ribonuclease, RNase A family, 5
ENSMUSG00000059005	1776.1409538587	0.734124146637268	0.180777863245767	4.06091837494079	4.88800600121249e-05	0.0122007835040101	4.3108682695634	1.91361227911688	Hnrnpa3	229279	GO:0005654,GO:0006397,GO:0051028,GO:0003723,GO:0005634,GO:0003729,GO:0008380,GO:0035770,GO:0005681,GO:0005737,GO:0043005,GO:0071013,GO:1990124,GO:0051033,GO:0003676	10090.ENSMUSP00000107595		heterogeneous nuclear ribonucleoprotein A3	Hnrnpa3, 2410013L13Rik, 2610209F03Rik, 2610510D13Rik, Hnrpa3; heterogeneous nuclear ribonucleoprotein A3
ENSMUSG00000105837	37.0651563527831	-2.32325	0.575475441145368	-4.0371	5.41156891428748e-05	0.0128744606701471	4.26667680660562	1.89027095513221	Gm35986	102639747				predicted gene, 35986
ENSMUSG00000025959	47.6480534633992	-1.04837	0.259656773637057	-4.03754	5.40147549259545e-05	0.0128744606701471	4.26748759003581	1.89027095513221	Klf7	93691	GO:0000978,GO:0061179,GO:0005829,GO:1904178,GO:0005654,GO:0000122,GO:0048813,GO:0001228,GO:0005515,GO:0042593,GO:0003677,GO:0000981,GO:0007411,GO:0045604,GO:0007409,GO:0006357,GO:0045893,GO:0005634,GO:0046872,GO:0003700,GO:0045944	10090.ENSMUSP00000109720	zf-C2H2	Kruppel-like factor 7 (ubiquitous)	Klf7, 9830124P08Rik; Kruppel-like transcription factor 7 (ubiquitous)
ENSMUSG00000022234	2015.07663230708	0.538750766703577	0.133230692999384	4.04374363425452	5.26044381941432e-05	0.0128744606701471	4.27897761322433	1.89027095513221	Cct5	12465	GO:0005832,GO:0002199,GO:0005856,GO:0031681,GO:0003730,GO:0000166,GO:0005874,GO:0005524,GO:0005813,GO:0043209,GO:0006457,GO:0016887,GO:0005515,GO:0048487,GO:0044183,GO:0050821,GO:1904851,GO:0005737,GO:0044297,GO:0032212,GO:0061077,GO:0048027,GO:1901998,GO:0051082,GO:0007339	10090.ENSMUSP00000022842		chaperonin containing Tcp1, subunit 5 (epsilon)	Cct5, CCT-epsilon, Ccte, TCP-1-epsilon, TCPE, mKIAA0098; chaperonin containing Tcp1, subunit 5 (epsilon)
ENSMUSG00000078945	36.3919856921181	-1.97799	0.490779776343896	-4.0303	5.57053524289682e-05	0.0130487645551303	4.25410307379061	1.88443060497617	Naip2	17948	GO:0043154,GO:0072557,GO:0070269,GO:0042981,GO:0002376,GO:0000166,GO:0043027,GO:0005524,GO:0005515,GO:0010804,GO:0045087,GO:0006915,GO:0016045,GO:0043066,GO:0042742,GO:0046872,GO:0071391,GO:0006954,GO:0046330,GO:0120283	10090.ENSMUSP00000113890		NLR family, apoptosis inhibitory protein 2	Naip2, Birc1b, Naip-rs6; NLR family, apoptosis inhibitory protein 2
ENSMUSG00000016356	52.2878104270883	-1.71074	0.425184543942609	-4.02353	5.73322116263295e-05	0.0132263674882196	4.24160130471783	1.8785594148024	Col20a1	73368	GO:0005615,GO:0062023,GO:0005576,GO:0005581	10090.ENSMUSP00000104484		collagen, type XX, alpha 1	Col20a1, 1700051I12Rik; collagen, type XX, alpha 1
ENSMUSG00000029910	322.412243363216	0.748534684028138	0.186369549703991	4.01640013197986	5.90938890285181e-05	0.0134293067813167	4.22845742772134	1.87194640496488	Mad2l1	56150	GO:0000070,GO:0000776,GO:0007049,GO:0048471,GO:0072686,GO:0042803,GO:0005829,GO:0005856,GO:0000775,GO:0005654,GO:0045930,GO:0051301,GO:0042802,GO:0008022,GO:0044615,GO:1990728,GO:0005515,GO:0000132,GO:0042177,GO:0005694,GO:0007094,GO:0005737,GO:1904667,GO:0090267,GO:0007093,GO:0033597,GO:0045841,GO:0051660,GO:0043066,GO:0005634,GO:0051444,GO:0000922	10090.ENSMUSP00000098897		MAD2 mitotic arrest deficient-like 1	Mad2l1, MAD2; MAD2 mitotic arrest deficient-like 1
ENSMUSG00000029430	2247.40962994307	0.649743953735427	0.162249831737025	4.0045893840342	6.21252978048589e-05	0.0139105850643644	4.20673151641238	1.85665460366133	Ran	19384	GO:0000070,GO:0007049,GO:0031503,GO:0003924,GO:0000056,GO:0034613,GO:0005525,GO:0000054,GO:0055037,GO:0036126,GO:0046039,GO:0043393,GO:0032092,GO:0005654,GO:0044877,GO:0005635,GO:0000166,GO:0001673,GO:0051301,GO:0005814,GO:0015031,GO:0019003,GO:0005515,GO:0000287,GO:0045505,GO:0019904,GO:0006913,GO:0070883,GO:0030496,GO:0032991,GO:0005643,GO:0005737,GO:0000785,GO:1902570,GO:0042565,GO:0005730,GO:…	10090.ENSMUSP00000031383		RAN, member RAS oncogene family	Ran; RAN, member RAS oncogene family
ENSMUSG00000048521	14.6274966238518	-3.48337	0.872050597876585	-3.99446	6.48407119599734e-05	0.0142159855073629	4.18815222518394	1.84722302794864	Cxcr6	80901	GO:0007204,GO:0016021,GO:0019957,GO:0060326,GO:0015026,GO:0007165,GO:0005886,GO:0019958,GO:0004930,GO:0019722,GO:0016020,GO:0007186,GO:0016493,GO:0006935,GO:0016494,GO:0006955,GO:0006954,GO:0004950,GO:0009897	10090.ENSMUSP00000060776		chemokine (C-X-C motif) receptor 6	Cxcr6, BONZO, STRL33; chemokine (C-X-C motif) receptor 6
ENSMUSG00000020385	406.39304473674	-0.639185	0.160092858790093	-3.99259	6.53565601941023e-05	0.0142159855073629	4.18471081339168	1.84722302794864	Clk4	12750	GO:0004713,GO:0016301,GO:0000166,GO:0005634,GO:0005524,GO:0016740,GO:0016310,GO:0004712,GO:0004674,GO:0018108,GO:0004672,GO:0043484,GO:0006468,GO:0046777	10090.ENSMUSP00000090820		CDC like kinase 4	Clk4; CDC like kinase 4
ENSMUSG00000057406	354.308757123787	0.638147563582518	0.160035026607957	3.98754933284579	6.67593253984199e-05	0.0143165843453006	4.17548806050723	1.84416058376901	Nsd2	107823	GO:0003682,GO:0008168,GO:0006325,GO:0043565,GO:0005654,GO:0000122,GO:0010452,GO:0048298,GO:0046975,GO:0005515,GO:0003677,GO:0005694,GO:2001032,GO:0032259,GO:0003289,GO:0070201,GO:0034770,GO:0000785,GO:0016740,GO:0060348,GO:0006355,GO:0005634,GO:0046872,GO:0018024,GO:0003290,GO:0003149	10090.ENSMUSP00000058940	HMG	nuclear receptor binding SET domain protein 2	Nsd2, 5830445G22Rik, 9430010A17Rik, C130020C13Rik, D030027O06Rik, D930023B08Rik, MMSET, Whsc1, Whsc1l, mKIAA1090; nuclear receptor binding SET domain protein 2
ENSMUSG00000086746	12.1471399340548	-2.00243	0.503553571874514	-3.97659	6.99093370276705e-05	0.0147596770635509	4.15546481640324	1.83092314461678	Gm15222	102638002	GO:0003674,GO:0005575,GO:0008150			predicted gene 15222
ENSMUSG00000027314	25.0080739358007	-1.93058	0.485839458497572	-3.9737	7.07642470536725e-05	0.0147596770635509	4.15018610995362	1.83092314461678	Dll4	54485	GO:0010628,GO:0072554,GO:0035924,GO:0043537,GO:0090051,GO:0005887,GO:0003222,GO:0061314,GO:0007219,GO:0016021,GO:0030217,GO:0000122,GO:0008285,GO:0010629,GO:0050767,GO:0003344,GO:0001569,GO:0005886,GO:0003209,GO:0007154,GO:0005515,GO:0003208,GO:0001525,GO:0005112,GO:0007275,GO:0001974,GO:0044344,GO:0016020,GO:0007399,GO:0007601,GO:0045747,GO:0060579,GO:0035912,GO:0061074,GO:1903588,GO:0030154,GO:…	10090.ENSMUSP00000099575		delta like canonical Notch ligand 4	Dll4, Delta4; delta like canonical Notch ligand 4
ENSMUSG00000028007	664.236483018636	0.681898722999794	0.172266541301829	3.95839330055996	7.54556354280356e-05	0.0155255068246928	4.12230831925615	1.80895421352983	Snx7	76561	GO:0016020,GO:0005768,GO:0005769,GO:2000786,GO:0015031,GO:0035091,GO:0005515,GO:0008289	10090.ENSMUSP00000029639		sorting nexin 7	Snx7, 2510028H01Rik; sorting nexin 7
ENSMUSG00000049555	247.634135546787	-0.870383	0.220091590495002	-3.95464	7.66502592632212e-05	0.0155610246338907	4.11548637184162	1.80796180977603	Tmie	20776	GO:0016020,GO:0007605,GO:0005886,GO:0005515,GO:0042472,GO:0016021	10090.ENSMUSP00000060148		transmembrane inner ear	Tmie, 5131400L21Rik, Mm.87012, sr; transmembrane inner ear
ENSMUSG00000021831	174.583466165367	0.812232962829102	0.20571402227148	3.94835973678645	7.86884986504866e-05	0.0157646194796356	4.10408874080041	1.80231650762391	Ero1a	50527	GO:0051209,GO:0016671,GO:0005783,GO:0050873,GO:0016491,GO:0070059,GO:0022417,GO:0006457,GO:0006979,GO:0045454,GO:0051085,GO:0015035,GO:0030176,GO:0016020,GO:0003756,GO:0006915,GO:0030968,GO:0030425,GO:0018401,GO:0034976,GO:0030198,GO:0034975,GO:0005789	10090.ENSMUSP00000022378		endoplasmic reticulum oxidoreductase 1 alpha	Ero1a, ERO1-L, Ero1l; endoplasmic reticulum oxidoreductase 1 alpha
ENSMUSG00000025371	320.363427270583	0.678905662301886	0.172653913335671	3.93217650955857	8.41802177392887e-05	0.0166117919751978	4.07478995524695	1.77958351607585	Chmp6	208092	GO:0005765,GO:0000776,GO:0047485,GO:1902774,GO:0032511,GO:0006997,GO:0007080,GO:0007175,GO:0044877,GO:0046761,GO:0005828,GO:0032585,GO:0005768,GO:0031468,GO:0007034,GO:0005771,GO:0060548,GO:0061952,GO:0005886,GO:0015031,GO:0039702,GO:0000421,GO:0030496,GO:0016020,GO:0042176,GO:0005643,GO:0043162,GO:0010008,GO:0071985,GO:1901673,GO:0000815,GO:1904930,GO:0006914,GO:0001778,GO:0097352,GO:0006900	10090.ENSMUSP00000026434		charged multivesicular body protein 6	Chmp6, 2400004G01Rik; charged multivesicular body protein 6
ENSMUSG00000018042	10885.8362008317	-0.544248	0.138500861832893	-3.92957	8.50991576294122e-05	0.0166117919751978	4.07007473884266	1.77958351607585	Cyb5r3	109754	GO:0005783,GO:0005811,GO:0006629,GO:0071949,GO:0050660,GO:0050421,GO:0006694,GO:0051287,GO:0016491,GO:0016126,GO:0005739,GO:0005515,GO:0006695,GO:0016208,GO:0016020,GO:0004128,GO:0043531,GO:0005737,GO:1903958,GO:0008202,GO:0008203,GO:0005741,GO:0005743,GO:0006809,GO:0005789	10090.ENSMUSP00000018186		cytochrome b5 reductase 3	Cyb5r3, 0610016L08Rik, 2500002N19Rik, B5R, Dia-1, Dia1, WU:Cyb5r3; cytochrome b5 reductase 3
ENSMUSG00000068246	2959.44281150802	-1.25729	0.320442863629477	-3.92359	8.72399291015085e-05	0.0168079194188402	4.05928469603736	1.77448604270806	Apol9b	71898	GO:0008150,GO:0005575,GO:0008289	10090.ENSMUSP00000105397		apolipoprotein L 9b	Apol9b, 2310016F22Rik; apolipoprotein L 9b
ENSMUSG00000037686	2177.2565674545	-0.746056	0.190288992547385	-3.92065	8.83116743404186e-05	0.0168079194188402	4.05398188117341	1.77448604270806	Aspg	104816	GO:0006520,GO:0102545,GO:0006528,GO:0016747,GO:0016787,GO:0016746,GO:0006644,GO:0006629,GO:0004067,GO:0003847,GO:0004622,GO:0016740,GO:0016042	10090.ENSMUSP00000078369		asparaginase	Aspg, A530050D06Rik, Gm690; asparaginase
ENSMUSG00000020844	53.1689358218562	1.19390145234919	0.305153406965327	3.91246312542348	9.13594917071869e-05	0.0171733286510324	4.03924632535674	1.7651455187781	Nxn	18230	GO:0001701,GO:0016491,GO:0016055,GO:0005634,GO:0004791,GO:0047134,GO:0005737,GO:0072359,GO:0005515,GO:0030154,GO:0031397,GO:0030178,GO:0007275	10090.ENSMUSP00000021204		nucleoredoxin	Nxn, l11Jus13; nucleoredoxin
ENSMUSG00000042489	28.3648685113799	1.55567144940602	0.397988411576503	3.90883604686812	9.27418752123072e-05	0.017220582829056	4.03272412705005	1.76395215397647	Clspn	269582	GO:0006281,GO:0007049,GO:0032147,GO:0003677,GO:0005634,GO:0005794,GO:0000217,GO:0005694,GO:0006974,GO:0000077,GO:0000076,GO:0007095,GO:0018105,GO:0005654,GO:0010997,GO:0033314	10090.ENSMUSP00000045344		claspin	Clspn, B130025E01, E130314M08Rik; claspin
ENSMUSG00000046167	20.8635072900674	3.22855328811327	0.826634219132917	3.90566131111751	9.39680485333102e-05	0.0172380422526287	4.02701979219345	1.76351205911223	Gldn	235379	GO:0005615,GO:0016020,GO:0030154,GO:0007399,GO:0007165,GO:0005576,GO:0009986,GO:0045162,GO:0005886,GO:0032528,GO:0086080,GO:0005515,GO:0042995,GO:0016021,GO:0005581,GO:0007275	10090.ENSMUSP00000056080		gliomedin	Gldn, CRG-L2, Clom, Colm, Crgl2, Crlg2; gliomedin
ENSMUSG00000020949	161.386076615313	0.9930838986471	0.254472937639317	3.90251280886563	9.51991986503972e-05	0.017255988079178	4.02136670732115	1.76306016792574	Fkbp3	30795	GO:0003755,GO:0016853,GO:0005634,GO:0005515	10090.ENSMUSP00000021332		FK506 binding protein 3	Fkbp3, 25kDa, FKBP-3, FKBP25; FK506 binding protein 3
ENSMUSG00000071177	20542.1564208767	1.1528274754007	0.296557457403148	3.88736633196013	0.000101337758767755	0.0175337353977027	3.99422870499463	1.7561255516875	Serpina1d	20703	GO:1900004,GO:0005615,GO:0002020,GO:0005794,GO:0046687,GO:0004866,GO:0005576,GO:0010288,GO:0005783,GO:0043231,GO:0042802,GO:0043434,GO:0034097,GO:0033986,GO:0004867,GO:0010951	10090.ENSMUSP00000077909		serine (or cysteine) peptidase inhibitor, clade A, member 1D	Serpina1d, AAT, DOM-7, Dom1, Dom4, PI4, Serpina1a, Spi1-1, Spi1-4; serine (or cysteine) peptidase inhibitor, clade A, member 1D
ENSMUSG00000033174	2831.37854150941	-0.834259	0.214303785346512	-3.89288	9.90616567036248e-05	0.0175337353977027	4.00409441316735	1.7561255516875	Mgll	23945	GO:0042803,GO:0051930,GO:0045202,GO:0005829,GO:0006629,GO:0005654,GO:0045907,GO:0016298,GO:0060292,GO:0016042,GO:0016020,GO:0006631,GO:0006633,GO:0030516,GO:0050727,GO:0005737,GO:0019898,GO:0019369,GO:0030424,GO:0052689,GO:0047372,GO:0043196,GO:0046464,GO:0016787,GO:2000124,GO:0009966,GO:0052651	10090.ENSMUSP00000109215		monoglyceride lipase	Mgll, Magl, Mgl; monoglyceride lipase
ENSMUSG00000005481	553.053744917753	0.703678318370931	0.180955274915053	3.88869	0.00010078824352225	0.0175337353977027	3.99659012335859	1.7561255516875	Ddx39a	68278	GO:0016607,GO:0006397,GO:0000166,GO:0005634,GO:0008380,GO:0004386,GO:0005524,GO:0016787,GO:0000398,GO:0005737,GO:0042802,GO:0016887,GO:0003724,GO:0006406,GO:0003723,GO:0003676	10090.ENSMUSP00000019576		DEAD box helicase 39a	Ddx39a, 2610307C23Rik, BAT1, DDXL, Ddx39, URH49; DEAD box helicase 39a
ENSMUSG00000002409	264.67971559243	-0.603795	0.15510765290887	-3.89275	9.91141480825013e-05	0.0175337353977027	4.00386434757734	1.7561255516875	Dyrk1b	13549	GO:0004713,GO:0007520,GO:0004712,GO:0003713,GO:0005654,GO:0000166,GO:0005524,GO:0004674,GO:0018107,GO:0016301,GO:0005694,GO:0004672,GO:0018105,GO:0016740,GO:0060612,GO:0046777,GO:0045893,GO:0005634,GO:0016310,GO:0006468	10090.ENSMUSP00000083064		dual-specificity tyrosine-(Y)-phosphorylation regulated kinase 1b	Dyrk1b, Mirk; dual-specificity tyrosine-(Y)-phosphorylation regulated kinase 1b
ENSMUSG00000074052	17.7420513274797	-2.53939	0.655323095049995	-3.87502	0.000106614968996852	0.0182395451454615	3.97218181504363	1.73898599623125	BC048644
ENSMUSG00000031262	39.5026139741099	1.18356966986558	0.305911238320585	3.86899702136877	0.000109283977048638	0.0182852509290391	3.96144350858523	1.73789907544903	Cenpi	102920	GO:0000776,GO:0034508,GO:0005634,GO:0005694,GO:0003674,GO:0005829,GO:0008150,GO:0016604,GO:0000775	10090.ENSMUSP00000079851		centromere protein I	Cenpi, CENP-I, Fshprh1; centromere protein I
ENSMUSG00000061175	257.423135777749	-0.711644	0.183810348503355	-3.87162	0.000108114923598688	0.0182852509290391	3.96611	1.73789907544903	Fnip2	329679	GO:0000122,GO:0008285,GO:0016020,GO:0033138,GO:0001932,GO:0008630,GO:0031334,GO:0005764,GO:0051087,GO:0006468,GO:0005737,GO:0005829,GO:0042030,GO:0034451,GO:0006974	10090.ENSMUSP00000115275		folliculin interacting protein 2	Fnip2, D630023B12Rik, mKIAA1450; folliculin interacting protein 2
ENSMUSG00000039632	40.0027706340595	-1.39011	0.359685787774413	-3.8648	0.000111182345293316	0.0184006781460438	3.95396416914255	1.73516617103081	Odad3	77609	GO:0003341,GO:0036158,GO:0060287,GO:0030317,GO:0005856,GO:0036064,GO:0005930,GO:0030030,GO:0035264,GO:0090660,GO:0007368,GO:0005814,GO:1902017,GO:0003674,GO:0070286,GO:0005737,GO:0005929,GO:0042995,GO:0061371,GO:0007507,GO:0007283	10090.ENSMUSP00000110993		outer dynein arm docking complex subunit 3	Odad3, C330001K17Rik, Ccdc151, b2b1885Clo; outer dynein arm docking complex subunit 3
ENSMUSG00000041237	2229.99967890367	-1.19941	0.310698998232572	-3.86035	0.000113225475750408	0.0185373235889862	3.94605584582414	1.73195296892078	Pklr	18770	GO:0003824,GO:0005829,GO:0032869,GO:0000166,GO:0006096,GO:0005524,GO:0009408,GO:0051591,GO:0005886,GO:0000287,GO:0016301,GO:0033198,GO:0042866,GO:0006754,GO:0005737,GO:0016740,GO:0004743,GO:0008152,GO:0046872,GO:0016310,GO:0005975,GO:0030955,GO:0051707,GO:0010226	10090.ENSMUSP00000035417		pyruvate kinase liver and red blood cell	Pklr, Pk-1, Pk1, R-PK; pyruvate kinase liver and red blood cell
ENSMUSG00000021259	291.313754844702	-3.15592	0.823902630060444	-3.83045	0.000127907230407707	0.0207182498956144	3.8931049047988	1.6836469329412	Cyp46a1	13116	GO:0020037,GO:0030054,GO:0004497,GO:0005783,GO:0045202,GO:0006805,GO:0006707,GO:0006629,GO:0016021,GO:0016491,GO:0016705,GO:0008395,GO:0033781,GO:1900271,GO:0016020,GO:1903044,GO:0030425,GO:0005506,GO:0098794,GO:0042995,GO:0008202,GO:0098793,GO:0046872,GO:0008203,GO:0043231,GO:0042448,GO:0005789	10090.ENSMUSP00000021684		cytochrome P450, family 46, subfamily a, polypeptide 1	Cyp46a1, CH24H, Cyp46; cytochrome P450, family 46, subfamily a, polypeptide 1
ENSMUSG00000018387	356.919985791953	-0.7487	0.195632500871509	-3.82707	0.000129675349103311	0.0207835459520738	3.88714257415422	1.68228035398577	Shroom1	71774	GO:0000902,GO:0007015,GO:0003779,GO:0005874,GO:0030864,GO:0043296,GO:0051017,GO:0016324,GO:0005737,GO:0005856,GO:0005912,GO:0051015,GO:0045159	10090.ENSMUSP00000104641		shroom family member 1	Shroom1, Apx, Shrm1; shroom family member 1
ENSMUSG00000030165	10.1144899194621	-3.04317	0.797452014452823	-3.81611	0.000135571777383752	0.0215022487754689	3.86783071019022	1.6675161177725	Klrd1	16643	GO:0062082,GO:0005887,GO:0002376,GO:0016021,GO:0023024,GO:0005886,GO:0002223,GO:0004888,GO:1990405,GO:0045954,GO:0002228,GO:0016020,GO:0030246,GO:0045087,GO:0002250,GO:0045953,GO:0001915,GO:0043235,GO:0023030,GO:0009897	10090.ENSMUSP00000107694		killer cell lectin-like receptor, subfamily D, member 1	Klrd1, CD94; killer cell lectin-like receptor, subfamily D, member 1
ENSMUSG00000044349	8.67427411254588	-3.19615	0.842210276316943	-3.79495	0.000147672162972405	0.0231799624063695	3.83070136390858	1.63488727271753	Snhg11	319317	GO:0003674,GO:0005575,GO:0008150	10090.ENSMUSP00000105114		small nucleolar RNA host gene 11
ENSMUSG00000037465	314.513090800004	-1.41398	0.373197737249003	-3.78881	0.00015137043154684	0.0235180223544101	3.81995895092693	1.62859920116213	Klf10	21847	GO:0000978,GO:0035019,GO:0005515,GO:0001228,GO:0042752,GO:1990837,GO:0003677,GO:0000981,GO:0030282,GO:0009267,GO:0006355,GO:0006357,GO:0045892,GO:0005634,GO:0046872,GO:0045672,GO:0048511,GO:0007623,GO:0001046,GO:0045944	10090.ENSMUSP00000073690	zf-C2H2	Kruppel-like factor 10	Klf10, EGR[a], Egral, Gdnfif, TIEG-1, Tieg, Tieg1, mGIF; Kruppel-like transcription factor 10
ENSMUSG00000063268	430.90674438688	-0.660764	0.174968084485024	-3.77648	0.000159058646994746	0.024462898577192	3.79844271611949	1.61149208525975	Parp10	671535	GO:0070530,GO:0070212,GO:0003950,GO:0005829,GO:0003714,GO:1990404,GO:0006281,GO:0010629,GO:0005794,GO:0032088,GO:0045071,GO:0070213,GO:0019985,GO:0048147,GO:0006974,GO:0140289,GO:0005737,GO:0006471,GO:0016740,GO:0005730,GO:0005634,GO:0010847,GO:1900045,GO:0016757,GO:0140297	10090.ENSMUSP00000129765		poly (ADP-ribose) polymerase family, member 10	Parp10, ARTD10, PARP-10; poly (ADP-ribose) polymerase family, member 10
ENSMUSG00000061950	241.836823262711	0.604597003361964	0.160375779745169	3.76987724906245	0.00016332785809416	0.0248682996734168	3.78693973329941	1.60435390784212	Ppp4r1	70351	GO:0019888,GO:0007165,GO:0030289,GO:0006470	10090.ENSMUSP00000072848		protein phosphatase 4, regulatory subunit 1	Ppp4r1, 3110001J10Rik, Pp4r1; protein phosphatase 4, regulatory subunit 1
ENSMUSG00000068417	30.159751702921	-1.60258	0.426302504105386	-3.75925	0.000170421637750346	0.0253133573969052	3.76847526544378	1.59665024906344	Pnp2	667034	GO:0002060,GO:0006955,GO:0004731,GO:0005634,GO:0006139,GO:0006738,GO:0042278,GO:0005576,GO:0042301,GO:0005737,GO:0009410,GO:0032743,GO:0042802,GO:0001882,GO:0043101,GO:0009165	10090.ENSMUSP00000093615		purine-nucleoside phosphorylase 2	Pnp2; purine-nucleoside phosphorylase 2
ENSMUSG00000074639	1896.59160108205	1.20855815562208	0.32159129000121	3.75805624467482	0.000171238395631239	0.0253133573969052	3.76639884981556	1.59665024906344	Rdh16f2	216454	GO:0031301,GO:0042572,GO:1900054,GO:0042573,GO:0043231,GO:0047023,GO:0047044,GO:0008202,GO:0005789	10090.ENSMUSP00000089691		RDH16 family member 2	Rdh16f2, CRAD-L; RDH16 family member 2
ENSMUSG00000037628	186.898103016159	1.03264465591114	0.274592930487052	3.76063817112668	0.000169480429266455	0.0253133573969052	3.77088044467213	1.59665024906344	Cdkn3	72391	GO:0004721,GO:0048471,GO:0007049,GO:0017018,GO:0016787,GO:0016311,GO:0005737,GO:0005829,GO:0004725,GO:0006470,GO:0004722,GO:0005515,GO:0016791,GO:0008138,GO:0006974,GO:0051726	10090.ENSMUSP00000070575		cyclin-dependent kinase inhibitor 3	Cdkn3, 2410006H10Rik, KAP; cyclin dependent kinase inhibitor 3
ENSMUSG00000066071	6610.82207020497	-1.77865	0.474823818558385	-3.74591	0.000179738377049647	0.0263143897015185	3.74535918409617	1.57980669793766	Cyp4a12a	277753	GO:0005789,GO:0018685,GO:0020037,GO:0046456,GO:0004497,GO:0005783,GO:0102116,GO:0016491,GO:0016705,GO:0050051,GO:0070330,GO:0005615,GO:0016020,GO:0006631,GO:0120250,GO:0016324,GO:0001822,GO:0005737,GO:0008391,GO:0043651,GO:0019369,GO:0052869,GO:0005506,GO:0048252,GO:0097267,GO:0046872,GO:0102033,GO:0043231,GO:0008392,GO:0103002	10090.ENSMUSP00000081370		cytochrome P450, family 4, subfamily a, polypeptide 12a	Cyp4a12a, Cyp4a12; cytochrome P450, family 4, subfamily a, polypeptide 12a
ENSMUSG00000022425	1728.29371960127	1.0627688776321	0.285028198328182	3.72864468801933	0.000192512364466046	0.0273943295454207	3.71554137188572	1.56233932411364	Enpp2	18606	GO:0030149,GO:0004528,GO:0048714,GO:0003824,GO:0005887,GO:0006629,GO:0030247,GO:0060326,GO:0050731,GO:0005794,GO:0034638,GO:0008284,GO:0005044,GO:0004551,GO:0030334,GO:0045765,GO:0001953,GO:0016042,GO:0005615,GO:0006644,GO:0005576,GO:0008270,GO:0044849,GO:0005737,GO:1900026,GO:0004622,GO:0010634,GO:0006935,GO:0051894,GO:0006955,GO:0046872,GO:0016787,GO:0005509,GO:2000394,GO:0047391,GO:0009395,GO:…	10090.ENSMUSP00000132640		ectonucleotide pyrophosphatase/phosphodiesterase 2	Enpp2, ATX, E-NPP_2, Npps2, PD-Ialpha, Pdnp2, lysoPLD; ectonucleotide pyrophosphatase/phosphodiesterase 2
ENSMUSG00000031821	118.373268378937	0.775435806650811	0.207815138935992	3.73137303962081	0.000190438979570081	0.0273943295454207	3.72024415427309	1.56233932411364	Gins2	272551	GO:0005634,GO:0005694,GO:0006260,GO:0000727,GO:1900264,GO:0071162,GO:0000811,GO:0006268,GO:1903934	10090.ENSMUSP00000034278		GINS complex subunit 2 (Psf2 homolog)	Gins2, 2210013I18Rik, 4833427B12Rik, Pfs2; GINS complex subunit 2 (Psf2 homolog)
ENSMUSG00000032399	10336.6319719834	0.500715927400761	0.134285317856783	3.72874663732622	0.00019243450901171	0.0273943295454207	3.71571704389137	1.56233932411364	Rpl4	67891	GO:0045773,GO:0003723,GO:0005634,GO:0005791,GO:0015934,GO:0005515,GO:0003735,GO:0031672,GO:1990904,GO:0005829,GO:0005840,GO:0008097,GO:0050772,GO:0006412,GO:0022625,GO:0022626	10090.ENSMUSP00000034966		ribosomal protein L4	Rpl4, 2010004J23Rik; ribosomal protein L4
ENSMUSG00000046080	23.4638992183533	-2.0227	0.543674757100155	-3.72043	0.00019888757135756	0.0276610549653204	3.70139235543503	1.55813126034818	Clec9a	232414	GO:0001819,GO:0016020,GO:0030246,GO:0009986,GO:0006898,GO:0016021	10090.ENSMUSP00000085394		C-type lectin domain family 9, member a	Clec9a, 9830005G06Rik, DNGR-1; C-type lectin domain family 9, member a
ENSMUSG00000086962	34.6388320106755	-1.43469	0.385750972545689	-3.71922	0.000199836861039357	0.0276610549653204	3.69932440064724	1.55813126034818	Gm12248	676527	GO:0016491,GO:0016020,GO:0016126,GO:0000254,GO:0005789			predicted gene 12248	Faxdc2, Gm12248, Gm247; fatty acid hydroxylase domain containing 2
ENSMUSG00000029767	2585.59025763388	0.684173958080206	0.183817633526885	3.72202571077131	0.000197630893626358	0.0276610549653204	3.70414516560501	1.55813126034818	Calu	12321	GO:0016020,GO:0005794,GO:0046872,GO:0005576,GO:0005509,GO:0005783,GO:0043231,GO:0019899,GO:0004857,GO:0016529,GO:0005788	10090.ENSMUSP00000031779		calumenin	Calu, 9530075H20Rik; calumenin
ENSMUSG00000068227	36.1351768675378	-2.80146	0.757633485257535	-3.69764	0.000217609288465948	0.0297624863647296	3.66232257109053	1.52633079055301	Il2rb	16185	GO:0019221,GO:0043066,GO:0016020,GO:0042010,GO:0019976,GO:0035723,GO:0004896,GO:0038110,GO:0004911,GO:0009986,GO:0005886,GO:0050766,GO:0030101,GO:0016021,GO:0009897	10090.ENSMUSP00000086820		interleukin 2 receptor, beta chain	Il2rb, CD122, IL-15Rbeta, IL15Rbeta, Il-2/15Rbeta, Il-2Rbeta, p70; interleukin 2 receptor, beta chain
ENSMUSG00000061322	48.0212330567277	2.36495972352607	0.640242218124431	3.69385157144767	0.000220882763642089	0.0297624863647296	3.65583817252689	1.52633079055301	Dnai1	68922	GO:0003341,GO:0036158,GO:0097729,GO:0030317,GO:0005856,GO:0007018,GO:0045504,GO:0005874,GO:0003351,GO:0005813,GO:0007368,GO:0005515,GO:0030286,GO:0036157,GO:0045503,GO:0005737,GO:0005929,GO:0042995,GO:0007507,GO:0008286	10090.ENSMUSP00000100028		dynein axonemal intermediate chain 1	Dnai1, 1110066F04Rik, Dnaic1, b2b1526Clo; dynein axonemal intermediate chain 1
ENSMUSG00000029602	16.1787885547145	1.67832689742005	0.454220457910389	3.69496104411738	0.000219920502664187	0.0297624863647296	3.65773428051256	1.52633079055301	Rasal1	19415	GO:0071277,GO:0005096,GO:0046580,GO:0046872,GO:0005543,GO:0007165,GO:0035556,GO:0005829,GO:0005886,GO:0043087,GO:0030154,GO:1903861	10090.ENSMUSP00000031606		RAS protein activator like 1 (GAP1 like)	Rasal1, MRASAL; RAS protein activator like 1 (GAP1 like)
ENSMUSG00000061815	5.34927213054712	-2.87572	0.779307142722255	-3.69009	0.000224171221006622	0.0299406229039195	3.64942014267889	1.52373916855807	Rufy4	435626	GO:0031410,GO:0000045,GO:0046872,GO:0006914,GO:0016239,GO:0071353,GO:0005776,GO:0032266	10090.ENSMUSP00000115873		RUN and FYVE domain containing 4	Rufy4, F930048N03Rik; RUN and FYVE domain containing 4
ENSMUSG00000031591	508.841337789913	0.628573442191597	0.170972468550244	3.67646000272189	0.000236492914703734	0.0313116619067743	3.62618186613617	1.50429388103249	Asah1	11886	GO:0016810,GO:0030216,GO:0005764,GO:0003714,GO:0006629,GO:0030324,GO:0010033,GO:0016811,GO:0062098,GO:1903507,GO:0071356,GO:0046512,GO:0005615,GO:0006631,GO:0005576,GO:0050810,GO:0006665,GO:0046514,GO:0046513,GO:0102121,GO:0017064,GO:0005634,GO:0016787,GO:0017040,GO:0016922	10090.ENSMUSP00000034000		N-acylsphingosine amidohydrolase 1	Asah1, 2310081N20Rik, AC, Asah; N-acylsphingosine amidohydrolase 1
ENSMUSG00000027376	9.41087520400636	2.99063424507926	0.814074492960441	3.67366165005809	0.000239099296247443	0.0313838438333067	3.62142170216236	1.50329386593198	Prom2	192212	GO:0031410,GO:0071914,GO:0045121,GO:0005887,GO:0016021,GO:0044393,GO:0001934,GO:0009986,GO:0005902,GO:0005886,GO:0016020,GO:0016324,GO:0043087,GO:0005929,GO:0042995,GO:0048550,GO:0015485,GO:2001287,GO:0031346	10090.ENSMUSP00000028855		prominin 2	Prom2, Prom-rp; prominin 2
ENSMUSG00000063919	158.118327414339	0.893823320973743	0.244414216399716	3.65700217499616	0.000255182216073106	0.0330838027582075	3.59314959535228	1.48038457705218	Srrm4	68955	GO:0006397,GO:0005634,GO:0008380,GO:0007399,GO:0003729,GO:0000381,GO:0042551,GO:0007605,GO:0042802,GO:0030154,GO:0043484,GO:0003723	10090.ENSMUSP00000075488		serine/arginine repetitive matrix 4	Srrm4, 1500001A10Rik, B230202K19Rik, bv, mKIAA1853, nSR100; serine/arginine repetitive matrix 4
ENSMUSG00000079179	133.878219043107	-0.807734	0.220946866142518	-3.65578	0.000256396212102226	0.0330838027582075	3.59108839520335	1.48038457705218	Rab10os	74173	GO:0003674,GO:0005575,GO:0008150			RAB10, member RAS oncogene family, opposite strand
ENSMUSG00000053398	69.4058688396205	1.87450076978697	0.514588399222321	3.64271867111625	0.000269773632031774	0.0336686337812769	3.56900050100481	1.47277450622227	Phgdh	236539	GO:0006544,GO:0051287,GO:0016491,GO:0019530,GO:0043209,GO:0016616,GO:0031175,GO:0009448,GO:0006564,GO:0021510,GO:0070314,GO:0006563,GO:0021915,GO:0006566,GO:0010468,GO:0022008,GO:0008652,GO:0006541,GO:0021782,GO:0004617	10090.ENSMUSP00000064755		3-phosphoglycerate dehydrogenase	Phgdh, 3-PGDH, 3PGDH, 4930479N23, A10, PGAD, PGD, PGDH, SERA; 3-phosphoglycerate dehydrogenase
ENSMUSG00000020883	462.911187286161	-0.628102	0.172147765917162	-3.64862	0.000263651886475413	0.0336686337812769	3.57896911686834	1.47277450622227	Fbxl20	72194	GO:0031146,GO:0099575,GO:0019005,GO:0098978,GO:0045202,GO:0005737,GO:0098685,GO:0005515,GO:2000300,GO:0001662	10090.ENSMUSP00000099432		F-box and leucine-rich repeat protein 20	Fbxl20, 2610511F20Rik, 4632423N09Rik, Fbl2, Scr, mKIAA4147; F-box and leucine-rich repeat protein 20
ENSMUSG00000031626	1231.03399361661	0.599687711014407	0.164489076404099	3.64576009619726	0.000266602608237967	0.0336686337812769	3.57413560609314	1.47277450622227	Sorbs2	234214	GO:0043025,GO:0007015,GO:0016020,GO:0061049,GO:0030054,GO:0005515,GO:0045202,GO:0005886,GO:0005737,GO:0005856,GO:0007219,GO:0030425,GO:0042802,GO:0014069,GO:0042995,GO:0019904,GO:1904393,GO:0095500	10090.ENSMUSP00000121619		sorbin and SH3 domain containing 2	Sorbs2, 2010203O03Rik, 9430041O17Rik, A530071H08, Argbp2, mKIAA0777, nArgBP2; sorbin and SH3 domain containing 2
ENSMUSG00000020311	451.677127134083	0.546931765069168	0.150109538357832	3.64355104314149	0.000268902295763703	0.0336686337812769	3.57040548995501	1.47277450622227	Erlec1	66753	GO:1904153,GO:0051082,GO:0030433,GO:0005783,GO:0005788	10090.ENSMUSP00000072929		endoplasmic reticulum lectin 1	Erlec1, 4933407N01Rik; endoplasmic reticulum lectin 1
ENSMUSG00000027676	8.88066450595507	-2.3459	0.645471769952584	-3.6344	0.000278627229444044	0.0339258816014391	3.55497644347762	1.46946885790063	Ccdc39	51938	GO:0003341,GO:0060287,GO:0030317,GO:0005829,GO:0005856,GO:0097729,GO:0044458,GO:0003356,GO:0071907,GO:0030324,GO:0005930,GO:0003351,GO:0090660,GO:0007368,GO:0035469,GO:0007420,GO:0003674,GO:0001947,GO:0070286,GO:0005737,GO:0005929,GO:0042995,GO:0007507,GO:0036159,GO:0060285,GO:0051649,GO:0061966,GO:0061512,GO:0071910	10090.ENSMUSP00000029222		coiled-coil domain containing 39	Ccdc39, 4921507O14Rik, D3Ertd789e, b2b1304Clo, b2b1735Clo, b2b2025.1Clo, prh; coiled-coil domain containing 39
ENSMUSG00000064356	59.121863829344	-1.58635	0.436345312055559	-3.63554	0.00027739417684879	0.0339258816014391	3.55690266002186	1.46946885790063	mt-Atp8	17706	GO:0006811,GO:0042776,GO:0016020,GO:0045263,GO:0000276,GO:0006754,GO:0046933,GO:0005753,GO:0005739,GO:0015986,GO:0015078,GO:0016021	10090.ENSMUSP00000080995		ATP synthase F0 subunit 8	ATP8; ATP synthase F0 subunit 8
ENSMUSG00000041187	131.351851879447	-0.712802	0.196231925076285	-3.63245	0.000280747476801611	0.0339258816014391	3.55168413824036	1.46946885790063	Prkd2	101540	GO:0035924,GO:0045785,GO:0005829,GO:0002376,GO:0005654,GO:0051092,GO:0000166,GO:0050852,GO:0005794,GO:0005524,GO:0006468,GO:0010595,GO:0004674,GO:0004698,GO:0005886,GO:0043536,GO:0032743,GO:0018107,GO:0030949,GO:0050862,GO:0048010,GO:0051091,GO:2001028,GO:0007155,GO:0001525,GO:0016301,GO:0016020,GO:0032757,GO:0004697,GO:0002250,GO:0032793,GO:0035556,GO:0008219,GO:0005737,GO:0070374,GO:0004672,GO:…	10090.ENSMUSP00000083273		protein kinase D2	Prkd2, PKD2; protein kinase D2
ENSMUSG00000041084	1529.71317368722	0.687550647131564	0.189070466338605	3.63647829534749	0.000276390920161678	0.0339258816014391	3.5584762282604	1.46946885790063	Ostc	66357	GO:0016020,GO:0008250,GO:0006486,GO:0003674,GO:0005783,GO:0006487,GO:0016021	10090.ENSMUSP00000046480		oligosaccharyltransferase complex subunit (non-catalytic)	Ostc, 2310008M10Rik, 5730557H03Rik; oligosaccharyltransferase complex subunit (non-catalytic)
ENSMUSG00000076434	55.7284817318174	2.25832904736908	0.622259677138538	3.62923893406369	0.000284258045180296	0.034079629889096	3.54628723489717	1.46750513039583	Wfdc3	71856	GO:0019731,GO:0005615,GO:0045087,GO:0005576,GO:0030414,GO:0010466,GO:0004867	10090.ENSMUSP00000099385		WAP four-disulfide core domain 3	Wfdc3, 1700015L13Rik, 1700127F16Rik; WAP four-disulfide core domain 3
ENSMUSG00000097445	6.30718054591099	-3.07741	0.848459960828949	-3.62705	0.000286678909384016	0.0341013521428205	3.54260425639102	1.46722840058159	Gm26631
ENSMUSG00000112794	30.8080161528701	1.42846786487902	0.394699538727202	3.61912727206481	0.000295598239694531	0.0346579396056821	3.52929815651953	1.46019725940861	Gm48878
ENSMUSG00000076432	1055.72897072677	0.445665089638971	0.123150887012409	3.61885407771414	0.000295910426161742	0.0346579396056821	3.52883973255907	1.46019725940861	Ywhaq	22630	GO:0006605,GO:0047485,GO:0045892,GO:0032991,GO:0007165,GO:0034613,GO:0005737,GO:0005829,GO:0042802,GO:0007264,GO:0005515,GO:0019904	10090.ENSMUSP00000100067		tyrosine 3-monooxygenase/tryptophan 5-monooxygenase activation protein theta	Ywhaq, 2700028P07Rik; tyrosine 3-monooxygenase/tryptophan 5-monooxygenase activation protein theta
ENSMUSG00000024910	14.4485401520237	-2.9977	0.831003922338016	-3.60732	0.000309378285596124	0.034893287233234	3.50951017149225	1.45725811452996	Ctsw	13041	GO:0005615,GO:0005764,GO:0016787,GO:0006508,GO:0005783,GO:0008234,GO:0004197,GO:0051603,GO:0008233	10090.ENSMUSP00000025844		cathepsin W	Ctsw, lymphopain; cathepsin W
ENSMUSG00000087470	15.9289803772071	-2.20299	0.609989742966194	-3.61151	0.000304413862978174	0.034893287233234	3.51653557372199	1.45725811452996	A630031M04Rik
ENSMUSG00000064357	4265.25257792684	-1.43656	0.397968115330534	-3.60973	0.000306519488298875	0.034893287233234	3.5135419081224	1.45725811452996	mt-Atp6	17705	GO:0042776,GO:0046933,GO:0005753,GO:0005739,GO:0045259,GO:0015986	10090.ENSMUSP00000080996		ATP synthase F0 subunit 6	ATP6; ATP synthase F0 subunit 6
ENSMUSG00000052516	34.4268329329528	1.40646249972278	0.389562126210825	3.61036765407125	0.000305763287893256	0.034893287233234	3.5146146602661	1.45725811452996	Robo2	268902	GO:0007156,GO:0035904,GO:0035481,GO:0050925,GO:0060412,GO:0030673,GO:0016021,GO:0001656,GO:0021891,GO:0009986,GO:0005886,GO:0042802,GO:0031290,GO:0050772,GO:0016199,GO:0007275,GO:0016020,GO:0007399,GO:0007411,GO:0003184,GO:0030154,GO:0006935,GO:0003272,GO:0003180,GO:0001657,GO:0003148	10090.ENSMUSP00000112776		roundabout guidance receptor 2	Robo2, 2600013A04Rik, 9430089E08Rik, D230004I22Rik, mKIAA1568; roundabout guidance receptor 2
ENSMUSG00000021265	65.1328321730764	-1.08793	0.301470540148513	-3.60874	0.000307683073945394	0.034893287233234	3.51189639421177	1.45725811452996	Slc25a29	214663	GO:1903401,GO:0089709,GO:0005292,GO:0016020,GO:0055085,GO:0015227,GO:0005289,GO:0015822,GO:0005743,GO:0006844,GO:0022857,GO:0005739,GO:0006810,GO:0015174,GO:0016021,GO:1903826,GO:1990575	10090.ENSMUSP00000021693		solute carrier family 25 (mitochondrial carrier, palmitoylcarnitine transporter), member 29	Slc25a29, C030003J19Rik, CACL, mCACL; solute carrier family 25 (mitochondrial carrier, palmitoylcarnitine transporter), member 29
ENSMUSG00000068039	2062.08044583208	0.295902602639731	0.0820971148355223	3.6042996545318	0.000312995777313982	0.0350417184219315	3.50446152156412	1.45541460447704	Tcp1	21454	GO:0005832,GO:0002199,GO:0000792,GO:0051973,GO:0005856,GO:0000242,GO:0090666,GO:0000166,GO:0005874,GO:0031625,GO:0005794,GO:0005524,GO:0005813,GO:0043209,GO:0006457,GO:0016887,GO:0005515,GO:0044183,GO:0050821,GO:0044053,GO:0001669,GO:1904851,GO:2000109,GO:0005737,GO:0044297,GO:0005815,GO:0032212,GO:0061077,GO:1901998,GO:0051082,GO:0007339,GO:1904874	10090.ENSMUSP00000116108		t-complex protein 1	Tcp1, CCT, Cct1, Ccta, TRic, Tcp-1, Tp63, c-cpn, p63; t-complex protein 1
ENSMUSG00000027006	1072.66082504971	0.677236890746893	0.188012760543681	3.6020793949757	0.000315681911671269	0.0350844728985894	3.50075030213189	1.45488504383101	Dnajc10	66861	GO:0015036,GO:0016671,GO:0005783,GO:0036498,GO:0016491,GO:0070059,GO:0001933,GO:0005515,GO:0032781,GO:0015035,GO:0005788,GO:0001671,GO:0051787,GO:0034976,GO:0051087,GO:0030433,GO:0030544,GO:0034975,GO:0051117,GO:0034663	10090.ENSMUSP00000028392		DnaJ heat shock protein family (Hsp40) member C10	Dnajc10, 1200006L06Rik, D2Ertd706e, ERdj5, JPDI; DnaJ heat shock protein family (Hsp40) member C10
ENSMUSG00000026955	34.9954599188785	1.15366074636826	0.320829641060743	3.59586708557839	0.000323312856472077	0.035300594347696	3.49037702541051	1.45221798243791	Sapcd2	72080	GO:0098725,GO:0007049,GO:0030054,GO:0005829,GO:0005654,GO:0051301,GO:0008284,GO:0005886,GO:0000132,GO:0016020,GO:0003674,GO:0090175,GO:0005737,GO:0005923,GO:0005730,GO:0043296,GO:1904777,GO:0005634,GO:0045179	10090.ENSMUSP00000097898		suppressor APC domain containing 2	Sapcd2, 2010317E24Rik, 6030458L21Rik, ang; suppressor APC domain containing 2
ENSMUSG00000035297	615.968489024862	0.498668903116548	0.138606081717247	3.59774186628998	0.000320991953889529	0.035300594347696	3.49350585365486	1.45221798243791	Cops4	26891	GO:0016607,GO:0031410,GO:0005634,GO:0008021,GO:0030054,GO:0045202,GO:0005737,GO:0008180,GO:0000338,GO:0005515	10090.ENSMUSP00000048416		COP9 signalosome subunit 4	Cops4, D5Ertd774e, SGN4; COP9 signalosome subunit 4
ENSMUSG00000020290	541.112674809382	0.468895860807276	0.130435541934501	3.59484733879311	0.000324581847410839	0.035300594347696	3.48867577221696	1.45221798243791	Xpo1	103573	GO:0000776,GO:0051028,GO:0000056,GO:0005829,GO:0000054,GO:0003723,GO:0046825,GO:0005654,GO:0000122,GO:0005049,GO:0015031,GO:0005515,GO:0019904,GO:0006913,GO:0042176,GO:0032991,GO:0031965,GO:0032434,GO:1990904,GO:0005737,GO:0042254,GO:0006886,GO:0005730,GO:0006611,GO:0031267,GO:0005634,GO:0000055,GO:0043231,GO:0010824,GO:0034504,GO:0005642	10090.ENSMUSP00000099933		exportin 1	Xpo1, Crm1, Exp1; exportin 1
ENSMUSG00000069805	14599.2817404433	-0.986377	0.274746695344689	-3.59013	0.00033050894035623	0.0356902774883969	3.48081678823625	1.44745007543433	Fbp1	14121	GO:0003824,GO:0005829,GO:0045820,GO:0042578,GO:0005986,GO:0000122,GO:0006111,GO:0006094,GO:0071466,GO:0048029,GO:0042802,GO:0030308,GO:0016208,GO:0061629,GO:0071286,GO:0046580,GO:0005737,GO:0030388,GO:0042132,GO:0008152,GO:0006002,GO:0005634,GO:0046872,GO:0016787,GO:0016311,GO:0005975,GO:0016791,GO:0006000	10090.ENSMUSP00000090564		fructose bisphosphatase 1	Fbp1, Fbp-2, Fbp2, Fbp3; fructose bisphosphatase 1
ENSMUSG00000030737	1638.64519122191	-0.588798	0.164309818786059	-3.58346	0.000339069123750493	0.0363568061846831	3.46971175606475	1.43941427499051	Slco2b1	101488	GO:0006811,GO:0008514,GO:0016020,GO:0043252,GO:0055085,GO:0009925,GO:0015721,GO:0005887,GO:0016324,GO:0005886,GO:0015711,GO:0015125,GO:0015347,GO:0071718,GO:0016021	10090.ENSMUSP00000032985		solute carrier organic anion transporter family, member 2b1	Slco2b1, OATP-B, OATP2B1, Slc21a9; solute carrier organic anion transporter family, member 2b1
ENSMUSG00000000131	529.204842653687	-0.462486	0.129250425092142	-3.57822	0.000345943918382016	0.0368345601488432	3.46099429979483	1.4337445118026	Xpo6	74204	GO:0006611,GO:0005654,GO:0031267,GO:0005634,GO:0032991,GO:0005737,GO:0005049,GO:0005829,GO:0005886,GO:0015031,GO:0006886,GO:0005730	10090.ENSMUSP00000009344		exportin 6	Xpo6, 2610005L19Rik, C230091E20Rik, Ranbp20, exp6, mKIAA0370; exportin 6
ENSMUSG00000032094	11.7147336662053	-2.38704	0.667519610126379	-3.57598	0.00034891180430776	0.0368925773082636	3.45728433734753	1.43306100398548	Cd3d	12500	GO:0042105,GO:0042110,GO:0016020,GO:0002250,GO:0045059,GO:0005886,GO:0042802,GO:0007166,GO:0004888,GO:0042101,GO:0065003,GO:0005515,GO:0002376,GO:0016021,GO:0009897	10090.ENSMUSP00000034602		CD3 antigen, delta polypeptide	Cd3d, T3d; CD3 antigen, delta polypeptide
ENSMUSG00000027323	61.2582673378304	1.54259929297244	0.431820201667635	3.57231849509384	0.000353834712209746	0.0371465097227957	3.45119956379018	1.43008198619252	Rad51	19361	GO:1990426,GO:0048471,GO:0071479,GO:0010569,GO:0000795,GO:0003682,GO:0031297,GO:0036297,GO:0072757,GO:0005856,GO:0019899,GO:0032200,GO:0005654,GO:0007131,GO:0006312,GO:0006281,GO:0000724,GO:0000166,GO:0006310,GO:0000794,GO:0070192,GO:0005524,GO:0017116,GO:0071312,GO:0072711,GO:0000730,GO:0008022,GO:0042802,GO:0005739,GO:0070182,GO:0005515,GO:0006974,GO:0000152,GO:0003677,GO:0001932,GO:0005694,GO:…	10090.ENSMUSP00000028795		RAD51 recombinase	Rad51, Rad51a, Reca; RAD51 recombinase
ENSMUSG00000005410	273.745194818168	1.16015336562773	0.324920215731942	3.57057920515739	0.000356192724256415	0.0371465097227957	3.44831495586537	1.43008198619252	Mcm5	17218	GO:0007049,GO:0006260,GO:0071162,GO:0005654,GO:0000166,GO:0005524,GO:0017116,GO:0042555,GO:0043138,GO:0003678,GO:0003677,GO:0032508,GO:0005694,GO:0000727,GO:0006270,GO:0005737,GO:0006268,GO:0003688,GO:0003697,GO:0005634,GO:0004386,GO:0016787	10090.ENSMUSP00000126135		minichromosome maintenance complex component 5	Mcm5, Cdc46, Mcmd5, P1-CDC46; minichromosome maintenance complex component 5
ENSMUSG00000057596	38.0037111650501	-2.38653	0.670067523793084	-3.56162	0.000368566777453978	0.0381336770544638	3.4334838145827	1.41869131569489	Trim30d	209387	GO:0043123,GO:0042803,GO:0005829,GO:0003713,GO:0005654,GO:0051092,GO:0044790,GO:0031664,GO:0010508,GO:0004842,GO:0042802,GO:0046597,GO:0051091,GO:1990462,GO:0043410,GO:0045087,GO:0005737,GO:0070534,GO:0010468,GO:0000932,GO:0002218,GO:0046596,GO:0061630,GO:0006914,GO:0030674,GO:0038187,GO:0032880,GO:0000209,GO:0016567,GO:0019901	10090.ENSMUSP00000033211		tripartite motif-containing 30D	Trim30d, TRIM30-3, Trim79; tripartite motif-containing 30D
ENSMUSG00000019373	427.224671472112	0.570084618617089	0.160130163733554	3.56013261539951	0.000370667555763867	0.0381336770544638	3.43101542575723	1.41869131569489	Cops3	26572	GO:1902162,GO:0048471,GO:0005634,GO:0006511,GO:0005737,GO:0005829,GO:0008180,GO:0000338,GO:0005515,GO:0005654,GO:0001701	10090.ENSMUSP00000019517		COP9 signalosome subunit 3	Cops3, Csn3, Sgn3; COP9 signalosome subunit 3
ENSMUSG00000021076	774.457296929432	0.437107537734588	0.122851337381766	3.55802018154884	0.000373660610321122	0.0381836003540228	3.4275226811758	1.41812312413078	Actr10	56444	GO:0005869,GO:0098958,GO:0005737,GO:0005856,GO:0007018,GO:0005515	10090.ENSMUSP00000021479		ARP10 actin-related protein 10	Actr10, Actr11, Arp11; ARP10 actin-related protein 10
ENSMUSG00000101249	1784.12500999116	-1.61713	0.455193080588331	-3.55263	0.000381393271312195	0.0387139596599965	3.41862697321388	1.41213240681227	Gm29216
ENSMUSG00000027636	5.02553822493085	-2.99899	0.844638353851621	-3.55062	0.000384329737917168	0.0387536727783232	3.4152960102438	1.41168713207967	Sla2	77799	GO:0005770,GO:0042110,GO:0047485,GO:0031410,GO:0050860,GO:0002376,GO:0005654,GO:0000122,GO:0005768,GO:0005794,GO:0046854,GO:0005886,GO:0005515,GO:0016020,GO:0002250,GO:0005737,GO:0035591,GO:0005942,GO:0030674,GO:0043231,GO:0050849,GO:0009966,GO:0046935	10090.ENSMUSP00000029164		Src-like-adaptor 2	Sla2, A930009E21Rik, SLAP-2, SLAP2; Src-like-adaptor 2
ENSMUSG00000037341	16.4077594719411	2.08784723651808	0.58848915761773	3.54780918134485	0.000388449536131123	0.0389113989285032	3.41066539283039	1.40992315531787	Slc9a7	236727	GO:0015386,GO:0055037,GO:0016021,GO:0005768,GO:0005794,GO:0051453,GO:0005886,GO:0006814,GO:1905526,GO:0006813,GO:0015299,GO:0098719,GO:0006811,GO:0015297,GO:0016020,GO:0055085,GO:0055038,GO:0006812,GO:0071805,GO:0006885,GO:0015385,GO:0043231,GO:0005802	10090.ENSMUSP00000072274		solute carrier family 9 (sodium/hydrogen exchanger), member 7	Slc9a7, 6330509M05Rik, A530087D17Rik, NHE7; solute carrier family 9 (sodium/hydrogen exchanger), member 7
ENSMUSG00000044573	416.059637674922	0.840412196756573	0.237677357809715	3.53593713974811	0.000406331367180995	0.0404366104359335	3.39111965055619	1.39322525591649	Acp1	11431	GO:0004721,GO:0042383,GO:0004726,GO:0009898,GO:0003993,GO:0016787,GO:0043005,GO:0005737,GO:0005829,GO:0017124,GO:0004725,GO:0006470,GO:0016791	10090.ENSMUSP00000106509		acid phosphatase 1, soluble	Acp1, 4632432E04Rik, Acp-1, LMW-PTP, Lmptp; acid phosphatase 1, soluble
ENSMUSG00000049044	1721.52085589282	0.864406460740871	0.245231881550627	3.52485351935131	0.000423717021305426	0.0416226797832027	3.37292408943177	1.38066996214477	Rapgef4	56508	GO:0030073,GO:0030552,GO:0044316,GO:0017156,GO:0001750,GO:0043197,GO:0005829,GO:0099175,GO:0060076,GO:0044877,GO:0005903,GO:0030426,GO:0000166,GO:0007165,GO:0014911,GO:0005886,GO:0043547,GO:0007264,GO:0007188,GO:0005515,GO:0017157,GO:0006887,GO:0043025,GO:0016020,GO:0032991,GO:0098696,GO:0016324,GO:0035556,GO:0005737,GO:0016323,GO:0030425,GO:0050714,GO:0030424,GO:0005929,GO:0001917,GO:0050773,GO:…	10090.ENSMUSP00000099759		Rap guanine nucleotide exchange factor (GEF) 4	Rapgef4, 1300003D15Rik, 5730402K07Rik, 6330581N18Rik, EPAC_2, Epac-2, Epac2, mKIAA4040; Rap guanine nucleotide exchange factor (GEF) 4
ENSMUSG00000027342	543.771213903158	0.836891091839776	0.237348158337405	3.52600625891558	0.000421876998535186	0.0416226797832027	3.37481415246017	1.38066996214477	Pcna	18538	GO:0031297,GO:0003682,GO:0006260,GO:0030971,GO:1900264,GO:0019899,GO:0005657,GO:1902990,GO:0006298,GO:0016604,GO:0032405,GO:0005654,GO:0070557,GO:0044877,GO:0000307,GO:0006281,GO:0000122,GO:0008134,GO:0005813,GO:0071466,GO:0043596,GO:0042802,GO:0008022,GO:0032077,GO:0070182,GO:0005515,GO:0019985,GO:0000701,GO:0006272,GO:0006275,GO:0006974,GO:0032139,GO:0030337,GO:0003677,GO:0033993,GO:0045740,GO:…	10090.ENSMUSP00000028817		proliferating cell nuclear antigen	Pcna; proliferating cell nuclear antigen
ENSMUSG00000030298	1475.37031889663	0.582928260319027	0.166123326634164	3.5090090725353	0.000449779561788489	0.0438996385114842	3.34700028301365	1.35753905591082	Sec13	110379	GO:0005765,GO:0000776,GO:0006888,GO:0031410,GO:0051028,GO:0005764,GO:0005783,GO:0005829,GO:0005654,GO:0005635,GO:0016192,GO:0090114,GO:0015031,GO:0042802,GO:0090110,GO:0016020,GO:0031080,GO:0032991,GO:0032527,GO:0005643,GO:0030127,GO:0061700,GO:0005634,GO:1904263,GO:0005198,GO:0032008,GO:0043231,GO:0006606	10090.ENSMUSP00000032440		SEC13 homolog, nuclear pore and COPII coat complex component	Sec13, 1110003H02Rik, Sec13l1, Sec13r; SEC13 homolog, nuclear pore and COPII coat complex component
ENSMUSG00000026070	5.71604768976548	-3.36829	0.961063407306229	-3.50475	0.000457028537163451	0.0441422047533953	3.34005668144945	1.35514597909641	Il18r1	16182	GO:0030101,GO:0016021,GO:0051092,GO:0007165,GO:0005515,GO:2000556,GO:0042007,GO:0016020,GO:0045063,GO:0050135,GO:0035655,GO:0120163,GO:0032729,GO:0045092,GO:0042008,GO:0016787,GO:0006954,GO:1901224,GO:0061809	10090.ENSMUSP00000103679		interleukin 18 receptor 1	Il18r1, Il18ralpha, Il1rrp; interleukin 18 receptor 1
ENSMUSG00000061313	199.547582302508	-0.737702	0.21057712305092	-3.50324	0.000459637216621523	0.0441422047533953	3.33758481392851	1.35514597909641	Ddhd2	72108	GO:0016020,GO:0005794,GO:0046872,GO:0016787,GO:0004806,GO:0019433,GO:0007626,GO:0034389,GO:0005737,GO:0005829,GO:0030134,GO:0034451,GO:0006629,GO:0090141,GO:0008542,GO:0004620,GO:0016042	10090.ENSMUSP00000033975		DDHD domain containing 2	Ddhd2, 2010305K11Rik, SAMWD1, mKIAA0725; DDHD domain containing 2
ENSMUSG00000031754	418.277547214356	0.487328353651452	0.139138400462356	3.50247201370766	0.000460962206475098	0.0441422047533953	3.33633468023325	1.35514597909641	Nudt21	68219	GO:0031439,GO:0010608,GO:0035925,GO:0003682,GO:0003729,GO:0042803,GO:0110104,GO:0005849,GO:0034451,GO:0016604,GO:0003723,GO:1990120,GO:0005813,GO:0005847,GO:1900365,GO:0051262,GO:0042802,GO:0042826,GO:0005515,GO:0006379,GO:0042382,GO:0051290,GO:2000975,GO:2000738,GO:0005737,GO:0030154,GO:0006378,GO:0006397,GO:0098789,GO:0005634,GO:0016787,GO:0031124	10090.ENSMUSP00000034204		nudix (nucleoside diphosphate linked moiety X)-type motif 21	Nudt21, 25kDa, 3110048P04Rik, 5730530J16Rik, Cpsf5; nudix hydrolase 21
ENSMUSG00000037266	1990.62905952912	-0.835683	0.238811078803407	-3.49935	0.000466400008225813	0.0443837907827889	3.33124145058947	1.3527756077881	Rsrp1	27981	GO:0008150,GO:0005575	10090.ENSMUSP00000077226		arginine/serine rich protein 1	Rsrp1, 2700043I21Rik, D4Ucla2, D4Wsu53e; arginine/serine rich protein 1
ENSMUSG00000071203	30.501948631756	-1.25049	0.358614693554047	-3.487	0.000488475577701901	0.0461958332055226	3.31115714480998	1.33539719538454	Naip5	17951	GO:0043154,GO:0072557,GO:0050829,GO:0070269,GO:0042981,GO:0002376,GO:0000166,GO:0043027,GO:0005524,GO:0005515,GO:0010804,GO:0045087,GO:0006915,GO:0016045,GO:0043066,GO:0042742,GO:0032731,GO:0046872,GO:0006954,GO:0046330,GO:0120283,GO:0035635	10090.ENSMUSP00000058611		NLR family, apoptosis inhibitory protein 5	Naip5, Birc1e, Lgn1, Naip-rs3; NLR family, apoptosis inhibitory protein 5
ENSMUSG00000028884	178.751172838502	0.943233108036576	0.271015049272069	3.48037170101825	0.0005007185773776	0.0470613645626626	3.30040629535382	1.32733548443916	Rpa2	19891	GO:0047485,GO:0010569,GO:0006260,GO:0006289,GO:0019899,GO:0006298,GO:0016604,GO:0005654,GO:0006281,GO:0000724,GO:0006310,GO:0031625,GO:0034502,GO:0098505,GO:0031571,GO:0019903,GO:0005515,GO:0005662,GO:0006974,GO:0000723,GO:0003677,GO:0016605,GO:0000785,GO:0035861,GO:0006284,GO:0003697,GO:0005634,GO:0000781,GO:0003684,GO:2000001	10090.ENSMUSP00000099621		replication protein A2	Rpa2, RPA34, Rf-A2; replication protein A2
ENSMUSG00000115979	6.54672774110648	-2.69191	0.776134535873719	-3.46835	0.000523656300878456	0.0474402849000691	3.2809536664636	1.3238527115039	Gm49410
ENSMUSG00000081769	16.7200970344363	-1.85762	0.535079033528804	-3.47168	0.000517221816255064	0.0474402849000691	3.28632316499936	1.3238527115039	Gm12216	622459	GO:0003674,GO:0005575,GO:0008150	10090.ENSMUSP00000113293		predicted gene 12216
ENSMUSG00000072980	16.747621440163	1.59007899520868	0.457682984237968	3.47419294570483	0.000512392438343475	0.0474402849000691	3.29039728800216	1.3238527115039	Oip5	70645	GO:0016607,GO:0007059,GO:0007049,GO:0005634,GO:0010369,GO:0046872,GO:0005694,GO:0051301,GO:0043231,GO:0042802,GO:0000785,GO:0034080,GO:0000775,GO:0015030	10090.ENSMUSP00000115219		Opa interacting protein 5	Oip5, 5730547N13Rik, Lint-25, Ms18b; Opa interacting protein 5
ENSMUSG00000101111	9146.75980959611	-1.27752	0.368495008990515	-3.46687	0.000526560367011144	0.0474402849000691	3.27855183234752	1.3238527115039	Gm28437
ENSMUSG00000053746	28.5626872085694	1.22210731179561	0.352221390240803	3.46971349741164	0.000521013803751775	0.0474402849000691	3.28315077033999	1.3238527115039	Ptrh1	329384	GO:0016787,GO:0005739,GO:0004045	10090.ENSMUSP00000068850		peptidyl-tRNA hydrolase 1 homolog	Ptrh1, 2210013M04Rik, PTH; peptidyl-tRNA hydrolase 1 homolog
ENSMUSG00000052151	790.418620694825	0.736156260984392	0.212055727358793	3.47152265186799	0.000517515668268191	0.0474402849000691	3.28607649700263	1.3238527115039	Plpp2	50784	GO:0005901,GO:0042577,GO:0005769,GO:0005887,GO:0005783,GO:0006672,GO:0006629,GO:0016021,GO:0005768,GO:0008195,GO:0007165,GO:0106235,GO:0005886,GO:1902806,GO:0016020,GO:0006644,GO:0016787,GO:0042392,GO:0046839,GO:0006670	10090.ENSMUSP00000069670		phospholipid phosphatase 2	Plpp2, Lpp2, PAP2-G, PAP2-gamma, PAP2c, Ppap2c; phospholipid phosphatase 2
ENSMUSG00000040681	1427.92936308279	0.692044180188289	0.199226523556344	3.47365485194831	0.000513421006779014	0.0474402849000691	3.28952636600823	1.3238527115039	Hmgn1	15312	GO:0006357,GO:0003677,GO:0010224,GO:0005634,GO:0003682,GO:0040034,GO:0006325,GO:1901666,GO:0005737,GO:0000785,GO:0010225,GO:0006283,GO:0005515,GO:0031492,GO:0000720,GO:0050678,GO:0005654,GO:0048597	10090.ENSMUSP00000061012		high mobility group nucleosomal binding domain 1	Hmgn1, HMG-14, Hmg14; high mobility group nucleosomal binding domain 1
ENSMUSG00000000167	12.4260544390417	1.9717336701195	0.569886344125141	3.45987176293266	0.000540432694025576	0.0481206327440551	3.2672583857688	1.31766867070366	Pih1d2	72614	GO:0031267,GO:0097255,GO:0101031,GO:1990904,GO:0005737,GO:0006364,GO:0000492	10090.ENSMUSP00000000171		PIH1 domain containing 2	Pih1d2, 2700059L22Rik; PIH1 domain containing 2
ENSMUSG00000025134	256.633695166911	0.845374998755033	0.244236463089547	3.46129725292118	0.00053757887560693	0.0481206327440551	3.26955780540734	1.31766867070366	Alyref	21681	GO:0051028,GO:0031297,GO:0046784,GO:0003729,GO:0005681,GO:0006406,GO:0003723,GO:0006405,GO:0062153,GO:0000018,GO:0005737,GO:0071013,GO:0032786,GO:0003697,GO:0006397,GO:0005634,GO:0008380,GO:0000781,GO:0035145,GO:0000346,GO:0003676	10090.ENSMUSP00000026125		Aly/REF export factor	Alyref, Aly, Ref1, Ref1-I, Refbp1, Tho4, Thoc4; Aly/REF export factor
ENSMUSG00000071644	3932.93420291193	0.551429818922835	0.159607351595834	3.45491491093215	0.000550466516755691	0.0487290882797799	3.25926909273309	1.31221171418334	Eef1g	67160	GO:0005634,GO:0006749,GO:0003746,GO:0005783,GO:0005737,GO:0006412,GO:0006414	10090.ENSMUSP00000093955		eukaryotic translation elongation factor 1 gamma	Eef1g, 2610301D06Rik, EF1G; eukaryotic translation elongation factor 1 gamma
ENSMUSG00000076437	297.867402531155	1.13723422520874	0.329402097731382	3.45241949896785	0.000555583228585167	0.0487699104703201	3.25525087280277	1.31184804166662	Selenoh	72657	GO:0005794	10090.ENSMUSP00000112635		selenoprotein H	Selenoh, 2700094K13Rik, Selh; selenoprotein H
ENSMUSG00000049858	1152.0579012312	-0.928955	0.269139747028037	-3.45157	0.000557333798885833	0.0487699104703201	3.25388461884131	1.31184804166662	Suox	211389	GO:0030151,GO:0016491,GO:0007584,GO:0006790,GO:0046872,GO:0020037,GO:0005758,GO:0005829,GO:0008482,GO:0005739,GO:0043546	10090.ENSMUSP00000056195		sulfite oxidase	Suox, SO; sulfite oxidase
ENSMUSG00000018199	44.5498106391435	1.02720061313704	0.298398478851969	3.44237885222806	0.000576622076679374	0.0496228957415699	3.23910873413566	1.30431789609182	Ro60	20822	GO:0009411,GO:0005634,GO:0046872,GO:0060271,GO:1990904,GO:0034336,GO:0005737,GO:0005829,GO:0030620,GO:0002520,GO:0035457,GO:0007224,GO:0003723,GO:0005654,GO:0030030,GO:0010468	10090.ENSMUSP00000125623		Ro60, Y RNA binding protein	Ro60, 1810007I17Rik, A530054J02Rik, SS-A/Ro, Ssa, Ssa2, Trove2; Ro60, Y RNA binding protein
ENSMUSG00000037826	901.388520433842	-0.963746	0.27988701593062	-3.44334	0.00057457543605856	0.0496228957415699	3.24065294467239	1.30431789609182	Ppm1k	243382	GO:0004721,GO:0017018,GO:0046872,GO:0016787,GO:0005739,GO:0016791,GO:0043169,GO:0004722	10090.ENSMUSP00000041395		protein phosphatase 1K (PP2C domain containing)	Ppm1k, 2900063A19Rik, A930026L03Rik, PP2C-kappa, PP2Cm; protein phosphatase 1K (PP2C domain containing)
ENSMUSG00000030347	133.494385042023	0.712350516667112	0.20694221210961	3.44226781672656	0.00057685883004452	0.0496228957415699	3.2389304551873	1.30431789609182	D6Wsu163e	28040	GO:0005737,GO:0003674,GO:0043304	10090.ENSMUSP00000032497		DNA segment, Chr 6, Wayne State University 163, expressed	D6Wsu163e, C12orf4; DNA segment, Chr 6, Wayne State University 163, expressed
ENSMUSG00000032565	213.725040943709	-0.664525	0.193325355524895	-3.43734	0.000587460790686457	0.0502509999943371	3.23102111451455	1.29885529136615	Nudt16	75686	GO:0042803,GO:0003729,GO:0005525,GO:0035863,GO:0030145,GO:0003723,GO:0005654,GO:0035870,GO:1901641,GO:0051276,GO:0000166,GO:1901640,GO:0042802,GO:0050072,GO:0000287,GO:0008235,GO:0031404,GO:0005737,GO:0005730,GO:0030515,GO:1990003,GO:0005634,GO:0046872,GO:0016787,GO:0098519,GO:0016077,GO:0050897,GO:0009117,GO:0006402,GO:1990174	10090.ENSMUSP00000035179		nudix (nucleoside diphosphate linked moiety X)-type motif 16	Nudt16, 2310041H06Rik, 2810047L04Rik, 2900006H04Rik; nudix hydrolase 16
ENSMUSG00000078817	920.419789896502	1.07757305198114	0.31399468328735	3.43181942031484	0.000599546627147268	0.0504492724685527	3.22217703587569	1.29714509236406	Nlrp12	378425	GO:0031953,GO:0043124,GO:0050728,GO:0000166,GO:0032088,GO:0005524,GO:0036336,GO:0009968,GO:0032692,GO:0043122,GO:0032715,GO:0005515,GO:0070373,GO:0045345,GO:0043281,GO:1901223,GO:0005737,GO:0071345,GO:0005634,GO:0045751,GO:0001818,GO:1901224	10090.ENSMUSP00000104293		NLR family, pyrin domain containing 12	Nlrp12, Nalp12, PYPAF7, monarch-1; NLR family, pyrin domain containing 12
ENSMUSG00000119584	108309.126492688	0.74930064814451	0.218256839564124	3.43311416788093	0.000596690786407224	0.0504492724685527	3.22425066811098	1.29714509236406	Rn18s-rs5	110183	GO:0003674,GO:0005575,GO:0008150			18s RNA, related sequence 5
ENSMUSG00000024360	1363.45819572717	0.570587092063365	0.166267501130372	3.43174155011786	0.000599718791331147	0.0504492724685527	3.22205234295217	1.29714509236406	Etf1	225363	GO:0000184,GO:0006415,GO:0016032,GO:0008079,GO:0002184,GO:0006449,GO:0018444,GO:0005737,GO:0016149,GO:0006412,GO:0006479,GO:1990825,GO:0003747	10090.ENSMUSP00000025218		eukaryotic translation termination factor 1	Etf1, D6Ertd109e, ERF, ERF1, SUP45L1, TB3-1; eukaryotic translation termination factor 1
ENSMUSG00000039109	20.2993028775896	2.52875821508854	0.73773873148658	3.42771513431722	0.00060868380423837	0.0506438229690351	3.2156082537316	1.29547351800474	F13a1	74145	GO:0072378,GO:0062023,GO:0046872,GO:0016746,GO:0007596,GO:0005576,GO:0005737,GO:0018149,GO:0003810,GO:0016740,GO:0007599	10090.ENSMUSP00000048667		coagulation factor XIII, A1 subunit	F13a1, 1200014I03Rik, F13a; coagulation factor XIII, A1 subunit
ENSMUSG00000029472	1406.34873342542	0.43841134774208	0.127882970865956	3.42822304465864	0.000607546082642514	0.0506438229690351	3.21642077504928	1.29547351800474	Anapc5	59008	GO:0007049,GO:0005634,GO:0005680,GO:0031145,GO:0051301,GO:0019903,GO:0005819,GO:0005737,GO:0005856,GO:0070979,GO:0045842	10090.ENSMUSP00000083393		anaphase-promoting complex subunit 5	Anapc5, 2510006G12Rik, APC5, Anpc5; anaphase-promoting complex subunit 5
ENSMUSG00000085501	12.390984849043	-1.78662	0.522872233374354	-3.41694	0.000633290297676621	0.0512897769809799	3.19839716552989	1.28996918933628	Gm11772
ENSMUSG00000101397	370.464443147507	-1.21078	0.353935743176021	-3.42089	0.000624161107463638	0.0512897769809799	3.20470329645275	1.28996918933628	Mug-ps1	17835				murinoglobulin, pseudogene 1
ENSMUSG00000036278	615.530496711827	-1.17347	0.343203472638405	-3.41916	0.000628153888493683	0.0512897769809799	3.20193394744684	1.28996918933628	Macrod1	107227	GO:0140291,GO:0140293,GO:0051725,GO:0005634,GO:0016787,GO:0016798,GO:0042278,GO:0005739,GO:0019213,GO:0005654,GO:0006974	10090.ENSMUSP00000039507		mono-ADP ribosylhydrolase 1	Macrod1, D930010J01Rik, Lrp16; mono-ADP ribosylhydrolase 1
ENSMUSG00000027067	743.396871131237	0.573365996606238	0.16778464034423	3.41727344904702	0.000632517133755519	0.0512897769809799	3.19892770573366	1.28996918933628	Ssrp1	20833	GO:0006281,GO:0003677,GO:0005634,GO:0042393,GO:0003682,GO:0005694,GO:0006260,GO:1902275,GO:0031491,GO:0035101,GO:0006974,GO:0006337	10090.ENSMUSP00000076971	HMG	structure specific recognition protein 1	Ssrp1, Hmg1-rs1, Hmgi-rs3, Hmgox, T160; structure specific recognition protein 1
ENSMUSG00000022035	508.913677726329	0.489379854562873	0.143036925086142	3.42135329229254	0.00062310332200936	0.0512897769809799	3.20543993334404	1.28996918933628	Ccdc25	67179	GO:2000147,GO:0003677,GO:0016020,GO:0005887,GO:0005886,GO:0012505,GO:0016021	10090.ENSMUSP00000022614		coiled-coil domain containing 25	Ccdc25, 2610528H13Rik, NSrp70; coiled-coil domain containing 25
ENSMUSG00000025153	4419.23106993849	-1.25253	0.367271212094713	-3.41037	0.000648737111850517	0.0517155563614449	3.18793125697825	1.28637879876868	Fasn	14104	GO:0006084,GO:0030223,GO:0003824,GO:0008659,GO:0016297,GO:0005829,GO:0031177,GO:0006629,GO:0004315,GO:0030879,GO:0016418,GO:0008693,GO:0016491,GO:0019171,GO:0005794,GO:0004312,GO:0005886,GO:0042802,GO:0005739,GO:0042587,GO:0047451,GO:0009888,GO:0006631,GO:0006633,GO:0016829,GO:0002068,GO:0004313,GO:0004320,GO:0016746,GO:0009058,GO:0005737,GO:0071353,GO:0004317,GO:0016740,GO:0008152,GO:0008611,GO:…	10090.ENSMUSP00000052872		fatty acid synthase	Fasn, A630082H08Rik, FAS; fatty acid synthase
ENSMUSG00000045273	30.9697543424938	1.17953106926027	0.345760440151308	3.41141129026819	0.000646275267663908	0.0517155563614449	3.18958246379358	1.28637879876868	Cenph	26886	GO:0000776,GO:0007059,GO:0005654,GO:0005634,GO:0005694,GO:0043515,GO:0000278,GO:0051382,GO:0007052,GO:0005515,GO:0051383,GO:0000775,GO:0005730	10090.ENSMUSP00000074988		centromere protein H	Cenph, 1700021I11Rik, 2410018A12Rik, 2610042E16Rik, 2810046K12Rik, CENP-H, ENP; centromere protein H
ENSMUSG00000020455	283.715547031178	-0.499692	0.146511107710207	-3.41061	0.00064818412641511	0.0517155563614449	3.18830160874771	1.28637879876868	Trim11	94091	GO:0005829,GO:0005654,GO:0008134,GO:0044790,GO:0004842,GO:0046597,GO:0005515,GO:0019904,GO:0045087,GO:0008270,GO:0051607,GO:0005737,GO:0032897,GO:0016740,GO:0010468,GO:0050768,GO:0045892,GO:0005634,GO:0061630,GO:0046872,GO:0046598,GO:0016567	10090.ENSMUSP00000104438		tripartite motif-containing 11	Trim11; tripartite motif-containing 11
ENSMUSG00000037474	53.9810038541202	1.26912482011603	0.372392931497282	3.40802607346292	0.000654346419547489	0.0518910342918232	3.18419226961721	1.28490767286347	Dtl	76843	GO:0006260,GO:0005829,GO:0005856,GO:0005654,GO:0005813,GO:0031465,GO:0010971,GO:0004842,GO:0019985,GO:0006974,GO:0009411,GO:0016020,GO:0006511,GO:0005694,GO:0005737,GO:0005730,GO:0006513,GO:0051726,GO:0007095,GO:0005634,GO:0030674,GO:0031464,GO:0048511,GO:0000209,GO:0080008,GO:0045732,GO:0043161	10090.ENSMUSP00000027933		denticleless E3 ubiquitin protein ligase	Dtl, 2810047L02Rik, 5730564G15Rik, L2dtl, Ramp; denticleless E3 ubiquitin protein ligase
ENSMUSG00000091509	95.4864671893887	-0.997069	0.292926242263733	-3.40382	0.000664497890691251	0.0523597036094024	3.17750639329552	1.2810028205087	Gm17066
ENSMUSG00000017713	126.784766211781	-0.831108	0.244246661890247	-3.40274	0.000667134014200976	0.0523597036094024	3.17578691603577	1.2810028205087	Tha1	71776	GO:0005829,GO:0006545,GO:0008732,GO:0006567	10090.ENSMUSP00000033230		threonine aldolase 1	Tha1, 1300017K07Rik, GLY1; threonine aldolase 1
ENSMUSG00000063704	81.8497713766284	-1.34358	0.395123667030237	-3.4004	0.000672878329592003	0.052438693314612	3.17206345815919	1.28034813874633	Mapk15	332110	GO:0031410,GO:1904355,GO:0003682,GO:0030054,GO:0030336,GO:1904491,GO:0051973,GO:0005856,GO:0005776,GO:0004707,GO:0036064,GO:0000122,GO:0007029,GO:0000166,GO:0031398,GO:0001934,GO:0005524,GO:0005794,GO:0008156,GO:1905832,GO:0005814,GO:0003400,GO:0004674,GO:0008284,GO:0005515,GO:1902017,GO:0006974,GO:0016301,GO:0010506,GO:0032355,GO:0005911,GO:0035556,GO:0090494,GO:0005737,GO:0005923,GO:0004672,GO:…	10090.ENSMUSP00000087098		mitogen-activated protein kinase 15	Mapk15, ERK-8; mitogen-activated protein kinase 15
ENSMUSG00000031320	7296.77716598247	0.642720020452877	0.189061677373565	3.39952564359688	0.000675028496628396	0.052438693314612	3.17067789284715	1.28034813874633	Rps4x	20102	GO:0003723,GO:0015935,GO:0003735,GO:0005844,GO:0022627,GO:1990904,GO:0045202,GO:0005737,GO:0005829,GO:0019843,GO:0005840,GO:0036464,GO:0006412,GO:0022626	10090.ENSMUSP00000033683		ribosomal protein S4, X-linked	Rps4x, Rps4, Rps4-1; ribosomal protein S4, X-linked
ENSMUSG00000051550	65.1451887500578	-0.808615	0.238104622523462	-3.39605	0.000683657397685825	0.052572563319012	3.16516148244665	1.27924084725088	Zfp579	68490	GO:0000976,GO:0006357,GO:0003677,GO:0005634,GO:0000981,GO:0046872	10090.ENSMUSP00000123963	zf-C2H2	zinc finger protein 579	Zfp579, 1110003A17Rik, Znf579; zinc finger protein 579
ENSMUSG00000036151	712.567362576201	0.621503704661886	0.182973578139925	3.39668552683932	0.000682073029594263	0.052572563319012	3.16616912292152	1.27924084725088	Tm6sf2	107770	GO:0016020,GO:0019216,GO:0055088,GO:0005783,GO:0033116,GO:0042802,GO:0016021,GO:0005789	10090.ENSMUSP00000046114		transmembrane 6 superfamily member 2	Tm6sf2; transmembrane 6 superfamily member 2
ENSMUSG00000038541	51.7344322656152	1.11885955327125	0.329711026722644	3.39345506394741	0.000690168808356575	0.0528065843016946	3.16104467220293	1.27731192315534	Srd5a2	94224	GO:0003865,GO:0033218,GO:0005783,GO:0008584,GO:0006629,GO:0016021,GO:0010033,GO:0006694,GO:0016491,GO:0006702,GO:0008209,GO:0016627,GO:0030283,GO:0043434,GO:0006706,GO:0070852,GO:0043025,GO:0016020,GO:0009917,GO:0061370,GO:0005737,GO:0030154,GO:0008202,GO:0030539,GO:0047751,GO:0043231,GO:0007548	10090.ENSMUSP00000048862		steroid 5 alpha-reductase 2	Srd5a2, 5ART2, S5AR_2; steroid 5 alpha-reductase 2
ENSMUSG00000034126	305.655370109018	0.603617399842851	0.178290373465165	3.38558604209097	0.000710264389864208	0.053803410945634	3.14857995876615	1.26919019072934	Pomt2	217734	GO:0005654,GO:0016020,GO:0004169,GO:0000030,GO:0005783,GO:0005829,GO:1904100,GO:0035269,GO:0005730,GO:0006493,GO:0016740,GO:0016021,GO:0016757,GO:0005789	10090.ENSMUSP00000035260		protein-O-mannosyltransferase 2	Pomt2; protein-O-mannosyltransferase 2
ENSMUSG00000025016	2630.69444379123	0.545955701646589	0.161216823141176	3.38646855215909	0.00070798390345884	0.053803410945634	3.14997661620638	1.26919019072934	Tm9sf3	107358	GO:0003674,GO:0016021,GO:0016020,GO:0072657	10090.ENSMUSP00000025989		transmembrane 9 superfamily member 3	Tm9sf3, 1810073M23Rik, 2810031D16Rik, Smbp, mKIAA4036; transmembrane 9 superfamily member 3
ENSMUSG00000032511	6.90470759248444	2.92279758246724	0.864585673178172	3.38057600668212	0.000723340661004908	0.0542825151149678	3.14065712130725	1.26534003803429	Scn5a	20271	GO:0016328,GO:0086048,GO:0010460,GO:0005261,GO:0086015,GO:0097110,GO:0031625,GO:0035725,GO:0009986,GO:0050998,GO:0030506,GO:0006811,GO:0016020,GO:0005272,GO:0003231,GO:0071277,GO:0086047,GO:0060048,GO:0044325,GO:0005248,GO:0030315,GO:0086012,GO:0005783,GO:0019899,GO:0045760,GO:0014704,GO:0016021,GO:0005654,GO:0086010,GO:0017134,GO:0030018,GO:0002027,GO:0060307,GO:0006814,GO:0005515,GO:0019904,GO:…	10090.ENSMUSP00000112838		sodium channel, voltage-gated, type V, alpha	Scn5a, Nav1.5, Nav1.5c, SkM1, SkM2, mH1; sodium channel, voltage-gated, type V, alpha
ENSMUSG00000064358	2806.3828463612	-1.3784	0.407868416852389	-3.37953	0.000726094014723929	0.0542825151149678	3.13900714316717	1.26534003803429	mt-Co3	17710	GO:0019646,GO:0009060,GO:0016020,GO:0045277,GO:0004129,GO:0022904,GO:0005743,GO:0005751,GO:0006123,GO:0005739,GO:0008535,GO:0009055,GO:0016021,GO:0031966,GO:0015453	10090.ENSMUSP00000080997		cytochrome c oxidase subunit III	COX3; cytochrome c oxidase subunit III
ENSMUSG00000025175	213.117665163728	-1.05114	0.311073794143437	-3.37908	0.000727284453136308	0.0542825151149678	3.13829569606569	1.26534003803429	Fn3k	63828	GO:0030389,GO:0000166,GO:0102193,GO:0005524,GO:0102194,GO:0036525,GO:0005829,GO:0016740,GO:0016301	10090.ENSMUSP00000026175		fructosamine 3 kinase	Fn3k, 2310074G21Rik; fructosamine 3 kinase
ENSMUSG00000070426	470.520153323381	0.576793960234223	0.170805585834739	3.37690338062067	0.000733067955268409	0.0544472813995941	3.13485576447192	1.26402380007038	Rnf121	75212	GO:0016020,GO:0061630,GO:0046872,GO:0030433,GO:0000139,GO:0016021,GO:0005789	10090.ENSMUSP00000094396		ring finger protein 121	Rnf121, 4930544L10Rik; ring finger protein 121
ENSMUSG00000027170	909.455017864303	0.580175229874291	0.1721785188846	3.36961447707158	0.000752734169130049	0.0554320892346079	3.12335836943428	1.25623875254659	Eif3m	98221	GO:0002183,GO:0031369,GO:0003743,GO:0071541,GO:0005737,GO:0006412,GO:0005852,GO:0006413	10090.ENSMUSP00000028592		eukaryotic translation initiation factor 3, subunit M	Eif3m, Ga17, Pcid1, Tango7; eukaryotic translation initiation factor 3, subunit M
ENSMUSG00000004633	713.74423240292	0.551483320829011	0.163679165238206	3.36929455881831	0.000753608463914609	0.0554320892346079	3.12285423254696	1.25623875254659	Chn2	69993	GO:0005096,GO:0016020,GO:0046872,GO:0007165,GO:0035556,GO:0045202,GO:0043087,GO:0043547	10090.ENSMUSP00000035908		chimerin 2	Chn2, 1700026N20Rik, 4930557O16Rik, ARHGAP3, Bch; chimerin 2
ENSMUSG00000028307	74731.1532323156	-0.629944	0.187241191656095	-3.36434	0.000767261893586181	0.0561650461141499	3.11505637069827	1.25053388020374	Aldob	230163	GO:0048471,GO:0005764,GO:0003824,GO:0005829,GO:0005856,GO:0061615,GO:0034451,GO:0010043,GO:0061624,GO:0006096,GO:0005886,GO:0008092,GO:0030867,GO:0042802,GO:0043434,GO:0032781,GO:0004332,GO:0070072,GO:0016829,GO:0006116,GO:0030868,GO:0005737,GO:0005815,GO:0030388,GO:0070061,GO:0061625,GO:0031210,GO:0061609,GO:0005634,GO:0043231,GO:0051117,GO:0006000	10090.ENSMUSP00000029987		aldolase B, fructose-bisphosphate	Aldob, Aldo-2, Aldo2; aldolase B, fructose-bisphosphate
ENSMUSG00000026869	458.168187902668	0.58803716170957	0.174870789379866	3.36269518651395	0.000771855387025809	0.0562309575256219	3.1124640604153	1.25002452106906	Psmd5	66998	GO:0043248,GO:0070682,GO:0022624,GO:0008540	10090.ENSMUSP00000028225		proteasome (prosome, macropain) 26S subunit, non-ATPase, 5	Psmd5, 1500032A03Rik, S5b, mKIAA0072; proteasome (prosome, macropain) 26S subunit, non-ATPase, 5
ENSMUSG00000109390	5.65691721484622	-2.80695	0.835908391143879	-3.35796	0.000785191134243022	0.0566602853553756	3.10502461275399	1.24672124259439	Gm45718
ENSMUSG00000031918	481.187682196353	0.552331	0.164466313929478	3.35832362797913	0.000784167455694638	0.0566602853553756	3.10559118563377	1.24672124259439	Mtmr2	77116	GO:0008021,GO:0046856,GO:0046855,GO:0043197,GO:0005829,GO:0006629,GO:0004438,GO:0046488,GO:0032288,GO:2000645,GO:0005768,GO:0005774,GO:2000643,GO:0048666,GO:0042802,GO:0004725,GO:0060304,GO:0005515,GO:0014069,GO:0097062,GO:0031642,GO:0097060,GO:0016020,GO:0002091,GO:0052629,GO:0005737,GO:0030425,GO:0030424,GO:0042995,GO:0090394,GO:0005634,GO:0016787,GO:0016311,GO:0043231,GO:0052866,GO:0045806,GO:…	10090.ENSMUSP00000034396		myotubularin related protein 2	Mtmr2, 6030445P13Rik; myotubularin related protein 2
ENSMUSG00000055782	456.419260824679	1.09930764480245	0.32770743810236	3.35453980284414	0.000794971154512969	0.0570954282953513	3.09964862941035	1.24339866488181	Abcd2	26874	GO:0042803,GO:0005778,GO:1990535,GO:1900016,GO:0006629,GO:0016021,GO:0000166,GO:0000038,GO:0005524,GO:0006635,GO:0016887,GO:0005739,GO:0005515,GO:0042626,GO:1903427,GO:0016020,GO:0055085,GO:0047617,GO:0007031,GO:0043217,GO:0005777,GO:2001280,GO:0042760,GO:0009617,GO:0032000,GO:0015910,GO:0016787,GO:0005324,GO:0046982	10090.ENSMUSP00000068940		ATP-binding cassette, sub-family D (ALD), member 2	Abcd2, ABC39, ALDL1, ALDR, ALDRP; ATP-binding cassette, sub-family D (ALD), member 2
ENSMUSG00000036613	181.181417217299	0.68100452910841	0.203175933299302	3.35179722346943	0.000802888028689019	0.0573933010554883	3.09534501750241	1.24113879548386	Eipr1	380752	GO:0050796,GO:1990745,GO:0005794,GO:0032456,GO:0003674,GO:2001137,GO:0005802,GO:0000938,GO:0016567,GO:1905281,GO:1904811	10090.ENSMUSP00000038845		EARP complex and GARP complex interacting protein 1	Eipr1, D12Ertd604e, Tssc1; EARP complex and GARP complex interacting protein 1
ENSMUSG00000090222	9.15696103420822	-2.409	0.719455664044033	-3.34837	0.000812887317699908	0.0576978698520901	3.08996965206008	1.23884022026818	Ifi203-ps
ENSMUSG00000069922	35663.9919808962	-0.835265	0.249501029294034	-3.34774	0.00081472757245497	0.0576978698520901	3.08898758580987	1.23884022026818	Ces3a	382053	GO:0005783,GO:0016787,GO:0080030,GO:0052689	10090.ENSMUSP00000090910		carboxylesterase 3A	Ces3a, Ces3, Ces31, Es31; carboxylesterase 3A
ENSMUSG00000032113	34.641778326149	1.23555979934171	0.369970331099482	3.33961860041551	0.000838935200619714	0.0591371637251656	3.07627158279479	1.22813950848843	Chek1	12649	GO:0006975,GO:0007049,GO:0010569,GO:0006997,GO:0001833,GO:0005856,GO:1902742,GO:0005657,GO:0045815,GO:0005654,GO:0006281,GO:0010972,GO:0000166,GO:0000794,GO:0005524,GO:0005813,GO:0004674,GO:0018107,GO:0005515,GO:2000615,GO:0019904,GO:0006974,GO:0016301,GO:0045787,GO:0044818,GO:0005694,GO:0032991,GO:0006915,GO:0010767,GO:0035556,GO:0000077,GO:0005737,GO:0042127,GO:0046602,GO:0000785,GO:0004672,GO:…	10090.ENSMUSP00000134388		checkpoint kinase 1	Chek1, Chk1, rad27; checkpoint kinase 1
ENSMUSG00000014030	6.2676056168773	-3.00323	0.899992138436185	-3.33696	0.000847015920294094	0.0594316331907736	3.07210842670483	1.22598233509607	Pax5	18507	GO:0000978,GO:0030534,GO:0007568,GO:0021987,GO:0005829,GO:0071542,GO:0005654,GO:0048856,GO:0000122,GO:0051573,GO:0021670,GO:0005667,GO:0035914,GO:0001228,GO:0005515,GO:0048701,GO:0007275,GO:0003677,GO:0000981,GO:0007399,GO:0001650,GO:0030154,GO:0006355,GO:0006357,GO:0045892,GO:0045893,GO:0005634,GO:0007283,GO:0043231,GO:0003700,GO:0045944,GO:0009887	10090.ENSMUSP00000014174	PAX	paired box 5	Pax5, BSAP, EBB-1, KLP, Pax-5; paired box 5
ENSMUSG00000060681	132.608761111985	0.646263306589239	0.193840778419418	3.33399046299176	0.000856095930332489	0.0597931955745068	3.0674775674727	1.22334823562001	Slc9a6	236794	GO:0005770,GO:0060996,GO:0031410,GO:0005769,GO:0048812,GO:0045202,GO:0015386,GO:0031547,GO:0050808,GO:0055037,GO:0043679,GO:0005768,GO:0051453,GO:0005886,GO:0005739,GO:0097484,GO:0044308,GO:0098719,GO:0031901,GO:0055038,GO:0030425,GO:0071805,GO:0015385,GO:0043231,GO:1902600,GO:0051386,GO:0048675,GO:0005789	10090.ENSMUSP00000076922		solute carrier family 9 (sodium/hydrogen exchanger), member 6	Slc9a6, 3732426M05, 6430520C02Rik, NHE-6, NHE6, mKIAA0267; solute carrier family 9 (sodium/hydrogen exchanger), member 6
ENSMUSG00000025002	121.521135887785	1.00994662747449	0.303854855127719	3.32377979298695	0.000888062890516334	0.0614650987617892	3.0515562774229	1.21137141621986	Cyp2c55	72082	GO:0020037,GO:0004497,GO:0005783,GO:0006805,GO:0016712,GO:0016491,GO:0016705,GO:0019373,GO:0008395,GO:0070330,GO:0006082,GO:0016020,GO:0008401,GO:0042573,GO:0005737,GO:0043651,GO:0019369,GO:0005506,GO:0071614,GO:0046872,GO:0043231,GO:0008392	10090.ENSMUSP00000025966		cytochrome P450, family 2, subfamily c, polypeptide 55	Cyp2c55, 2010318C06Rik, CYPIIC55; cytochrome P450, family 2, subfamily c, polypeptide 55
ENSMUSG00000002032	294.49239218506	-0.80399	0.241891315744599	-3.32377	0.000888107298541548	0.0614650987617892	3.05153456085495	1.21137141621986	Tmem25	71687	GO:0005770,GO:0016020,GO:0005768,GO:0005764,GO:0031647,GO:0005576,GO:0005886,GO:0005515,GO:0016021,GO:0090394	10090.ENSMUSP00000002100		transmembrane protein 25	Tmem25, 0610039J01Rik; transmembrane protein 25
ENSMUSG00000066037	372.18929430693	0.613639140258179	0.184855843738882	3.31955499943499	0.000901610425881267	0.0621172866265528	3.04498107491612	1.20678752314393	Hnrnpr	74326	GO:0030426,GO:0043679,GO:0005634,GO:0003729,GO:0043086,GO:0061157,GO:1990904,GO:0005737,GO:0030425,GO:0061014,GO:0071013,GO:0003723,GO:0005654,GO:0003730	10090.ENSMUSP00000138399		heterogeneous nuclear ribonucleoprotein R	Hnrnpr, 2610003J05Rik, 2610528B01Rik, Hnrpr; heterogeneous nuclear ribonucleoprotein R
ENSMUSG00000030978	347.31354925923	0.577142794078822	0.174174790315524	3.31358397523148	0.000921084434207322	0.063173115293877	3.03570055695889	1.19946770595223	Rrm1	20133	GO:0006260,GO:0005971,GO:0003824,GO:0009185,GO:1900087,GO:0005829,GO:0061731,GO:0005635,GO:0006281,GO:0016491,GO:0000166,GO:0005524,GO:0010971,GO:0042802,GO:0070318,GO:0005515,GO:0051290,GO:0043025,GO:0009265,GO:0017076,GO:0005737,GO:0006264,GO:0004748,GO:0042995,GO:0009263,GO:0008152,GO:0097718	10090.ENSMUSP00000033283		ribonucleotide reductase M1	Rrm1, RnrM1; ribonucleotide reductase M1
ENSMUSG00000031538	42.6782284286912	1.48450112000142	0.448337979087832	3.31112060375014	0.000929231505688797	0.0634460937471642	3.03187607382355	1.19759511141442	Plat	18791	GO:0005102,GO:0008236,GO:0004252,GO:0045202,GO:0030141,GO:0098685,GO:0045177,GO:0008233,GO:0048008,GO:0009986,GO:0014909,GO:0035249,GO:0098978,GO:0060279,GO:0005615,GO:0099183,GO:0005576,GO:0006508,GO:0005737,GO:0031639,GO:0016787,GO:0051219,GO:0045861,GO:0060468,GO:0001666,GO:0097180	10090.ENSMUSP00000033941		plasminogen activator, tissue	Plat, D8Ertd2e, tPA; plasminogen activator, tissue
ENSMUSG00000026034	707.75207779305	-0.718264	0.217350746438914	-3.30463	0.000951013367449163	0.0643561312568043	3.02181337857404	1.19141007122811	Clk1	12747	GO:0004713,GO:0016301,GO:0000166,GO:0005634,GO:0005524,GO:0016740,GO:0016310,GO:0004712,GO:0004674,GO:0005737,GO:0018108,GO:0018107,GO:0004672,GO:0005515,GO:0018105,GO:0043484,GO:0006468,GO:0046777	10090.ENSMUSP00000034868		CDC-like kinase 1	Clk1, STY; CDC-like kinase 1
ENSMUSG00000031353	950.646418136522	0.551294309495415	0.166774863842818	3.30561990453788	0.000947665469254904	0.0643561312568043	3.02334494377665	1.19141007122811	Rbbp7	245688	GO:0070370,GO:0000118,GO:0006260,GO:0016581,GO:0006325,GO:0005829,GO:0003723,GO:0005654,GO:0000122,GO:0042393,GO:0016575,GO:0005515,GO:0030308,GO:0035098,GO:0010468,GO:0006338,GO:0006355,GO:0016589,GO:0045892,GO:1904949,GO:0005634,GO:0000781	10090.ENSMUSP00000033720		retinoblastoma binding protein 7, chromatin remodeling factor	Rbbp7, mRbAp46; retinoblastoma binding protein 7, chromatin remodeling factor
ENSMUSG00000040732	39.7510214369932	-1.55278	0.471104782518819	-3.29604	0.000980592836619981	0.0660641881875037	3.00851128366559	1.1800338973557	Erg	13876	GO:0000978,GO:0003682,GO:0043565,GO:0003197,GO:0001228,GO:0005515,GO:1990837,GO:0003677,GO:0000981,GO:1990904,GO:0005737,GO:2000504,GO:0030154,GO:0006355,GO:0006357,GO:0003199,GO:0005634,GO:0003700,GO:0016477,GO:0045944	10090.ENSMUSP00000109477	ETS	ETS transcription factor	Erg, D030036I24Rik; ETS transcription factor
ENSMUSG00000074088	182.874714872091	0.551592405730222	0.167422478445121	3.29461378694753	0.000985570335923281	0.0661070217390655	3.00631237654603	1.17975240828186	Snrnp40	66585	GO:0016607,GO:0006397,GO:0005634,GO:0008380,GO:0071007,GO:0005681,GO:0005829,GO:0071013	10090.ENSMUSP00000101616		small nuclear ribonucleoprotein 40 (U5)	Snrnp40, 0610009C03Rik, Prp8bp, Wdr57; small nuclear ribonucleoprotein 40 (U5)
ENSMUSG00000036572	124.861020910708	-0.777279	0.236049446700685	-3.29286	0.00099172092945937	0.0662278196138086	3.00361052123992	1.17895954278308	Upf3b	68134	GO:0000184,GO:0005654,GO:0006986,GO:0005634,GO:0003729,GO:0045727,GO:0005737,GO:0005829,GO:0034451,GO:0035145,GO:0005730	10090.ENSMUSP00000075614		UPF3 regulator of nonsense transcripts homolog B (yeast)	Upf3b, 5730594O13Rik, RENT3B, UPF3X; UPF3 regulator of nonsense transcripts homolog B (yeast)
ENSMUSG00000032320	148.775441809821	0.945730778806572	0.287609384501808	3.28824728874808	0.00100813246116148	0.0667383689288901	2.99648240105318	1.17562441161348	Rcn2	26611	GO:0046872,GO:0005509,GO:0005783,GO:0005515,GO:0005730	10090.ENSMUSP00000109915		reticulocalbin 2	Rcn2, Tcbp49; reticulocalbin 2
ENSMUSG00000002233	583.845504002569	0.789118635901614	0.239946014097453	3.28873408824835	0.00100639056272369	0.0667383689288901	2.99723344441097	1.17562441161348	Rhoc	11853	GO:0007015,GO:0031410,GO:0003924,GO:0005525,GO:0005856,GO:0008360,GO:0051496,GO:0000166,GO:0060193,GO:0031334,GO:0043005,GO:0005886,GO:0000281,GO:0007264,GO:0030865,GO:0005515,GO:0043297,GO:0032420,GO:0016020,GO:0005938,GO:0032154,GO:0042995,GO:0030335,GO:0005634,GO:0007163,GO:0032956,GO:0016477,GO:0019901	10090.ENSMUSP00000002303		ras homolog family member C	Rhoc, Arh9, Arhc; ras homolog family member C
ENSMUSG00000029512	1394.24576521123	-0.663183	0.201761321061772	-3.28697	0.00101272591813077	0.066752228698957	2.99450807522141	1.17553422965626	Ulk1	22241	GO:0051879,GO:0000407,GO:0016236,GO:0097629,GO:0005829,GO:0034198,GO:0005776,GO:0021933,GO:0044877,GO:0008285,GO:0000166,GO:0000045,GO:0010941,GO:0005524,GO:0006468,GO:0007165,GO:0048671,GO:0004674,GO:0010508,GO:0000422,GO:0042802,GO:0043005,GO:0018107,GO:0000423,GO:0097635,GO:0005515,GO:0031175,GO:0016301,GO:0042594,GO:0043025,GO:0016020,GO:0034727,GO:0016241,GO:0008104,GO:2000786,GO:0034045,GO:…	10090.ENSMUSP00000031490		unc-51 like kinase 1	Ulk1, Unc51.1, mKIAA0722; unc-51 like kinase 1
ENSMUSG00000050953	36.7835600545495	1.24763058769328	0.379921209828567	3.28391928488606	0.00102374237669863	0.0671875061535059	2.98980931919494	1.17271147862855	Gja1	14609	GO:0010628,GO:0007512,GO:0042311,GO:0010649,GO:0005764,GO:0003294,GO:0016328,GO:0022898,GO:0042981,GO:0097110,GO:0008285,GO:0005768,GO:0042098,GO:0005771,GO:0005922,GO:0022857,GO:0007154,GO:0015075,GO:0051924,GO:0032024,GO:0016020,GO:0001947,GO:0006915,GO:0071467,GO:0030500,GO:0003347,GO:0086075,GO:0061337,GO:1903763,GO:0043231,GO:0035050,GO:0060156,GO:0045732,GO:0042908,GO:0005102,GO:0042110,GO:…	10090.ENSMUSP00000064536		gap junction protein, alpha 1	Gja1, Cnx43, Cx43, Cx43alpha1, Cxnk1, Gja-1, Npm1, connexin43; gap junction protein, alpha 1
ENSMUSG00000037286	291.502180121978	0.584515873599737	0.178158470677499	3.28087612885846	0.00103485181993519	0.0676251236494986	2.98512183222798	1.16989192779671	Stag1	20842	GO:0007059,GO:0097431,GO:0007049,GO:0007062,GO:0005634,GO:0003682,GO:0005694,GO:0051301,GO:0000785,GO:0008278,GO:0016604,GO:0005654,GO:0090307,GO:0016363	10090.ENSMUSP00000116205		stromal antigen 1	Stag1, SA-1, Scc3; stromal antigen 1
ENSMUSG00000019997	79.1723566456476	1.15494732951775	0.352651400354313	3.27503968042481	0.00105647133133201	0.0683006920338459	2.97614228357451	1.16557489595305	Ccn2	14219	GO:0010628,GO:0061448,GO:0048471,GO:0060401,GO:0005520,GO:0005829,GO:0051496,GO:0030324,GO:0008083,GO:0010629,GO:0001934,GO:0005801,GO:0060452,GO:0007165,GO:0010942,GO:0008284,GO:0045597,GO:0060548,GO:0008022,GO:0070318,GO:0008201,GO:0007155,GO:0001525,GO:0032330,GO:0001894,GO:0005178,GO:0070278,GO:0005615,GO:0050867,GO:0005938,GO:0005576,GO:0035556,GO:0070374,GO:0001968,GO:0030154,GO:0043280,GO:…	10090.ENSMUSP00000020171		cellular communication network factor 2	Ccn2, Ctgf, Fisp12, Hcs24, fisp-12; cellular communication network factor 2
ENSMUSG00000036246	66.3599182879028	-0.963715	0.294161836738097	-3.27614	0.00105236314585063	0.0683006920338459	2.97783436947456	1.16557489595305	Gmip	78816	GO:0005096,GO:0046872,GO:0007165,GO:0035556,GO:0005886,GO:0090630,GO:0034260	10090.ENSMUSP00000045676		Gem-interacting protein	Gmip, 5031419I10Rik; Gem-interacting protein
ENSMUSG00000060613	14659.2048045212	0.78260696711378	0.239003484749226	3.27445839517749	0.00105864726914407	0.0683006920338459	2.97524871844024	1.16557489595305	Cyp2c70	226105	GO:0016491,GO:0016020,GO:0006082,GO:0046872,GO:0016705,GO:0020037,GO:0019373,GO:0004497,GO:0008395,GO:0005783,GO:0005737,GO:0043231,GO:0006805,GO:0005506,GO:0008392,GO:0016712	10090.ENSMUSP00000060584		cytochrome P450, family 2, subfamily c, polypeptide 70	Cyp2c70; cytochrome P450, family 2, subfamily c, polypeptide 70
ENSMUSG00000048222	50.0963932916404	-0.906669	0.277217696928296	-3.2706	0.00107318263354239	0.0687166511715351	2.96932636378405	1.16293801351269	Mfap1b	100034361	GO:0062023,GO:0005634,GO:0005813,GO:0000398,GO:0005201,GO:0071005,GO:0001527,GO:0005684,GO:0005654	10090.ENSMUSP00000049548		microfibrillar-associated protein 1B	Mfap1b, Mfap1a; microfibrillar-associated protein 1B
ENSMUSG00000025395	141.977396304385	0.774379548071753	0.236787512849727	3.27035635769864	0.00107412077885363	0.0687166511715351	2.96894688191347	1.16293801351269	Prim1	19075	GO:0032553,GO:0000287,GO:0046872,GO:0006260,GO:1990077,GO:0006270,GO:0005658,GO:0008270,GO:0003896,GO:0006269,GO:0005515,GO:0016740,GO:0016779,GO:0003899	10090.ENSMUSP00000026461		DNA primase, p49 subunit	Prim1; DNA primase, p49 subunit
ENSMUSG00000083061	349.992304421048	-2.69288	0.825426023521663	-3.26241	0.00110470547738994	0.0700843566614135	2.95675349265185	1.15437890890616	Gm12191
ENSMUSG00000026885	11.0517916066643	-2.16258	0.662851623802546	-3.26254	0.00110418593760316	0.0700843566614135	2.95695778813252	1.15437890890616	Ttll11	74410	GO:0005874,GO:0000166,GO:0070740,GO:0005524,GO:0016874,GO:0046872,GO:0006464,GO:0015631,GO:0051013,GO:0000226,GO:0005737,GO:0005856,GO:0005929,GO:0018095,GO:0042995,GO:0036064	10090.ENSMUSP00000028248		tubulin tyrosine ligase-like family, member 11	Ttll11, 4932702F08Rik, 4933424A20Rik, D2Ertd624e; tubulin tyrosine ligase-like family, member 11
ENSMUSG00000012123	55.3390641947001	-1.41276	0.433284025011942	-3.26058	0.00111186215863174	0.0701437847740954	2.95394905039444	1.15401080443457	Crybg2	230806	GO:0003674,GO:0005575,GO:0008150	10090.ENSMUSP00000114099		crystallin beta-gamma domain containing 2	Crybg2, Aim1l; crystallin beta-gamma domain containing 2
ENSMUSG00000027187	51499.7725206277	-0.694592	0.213077118161805	-3.25981	0.00111485589881329	0.0701437847740954	2.95278126391143	1.15401080443457	Cat	12359	GO:0050661,GO:0042803,GO:0005778,GO:0004601,GO:0005764,GO:0020037,GO:0004046,GO:0005758,GO:0005783,GO:0005829,GO:0009650,GO:0016209,GO:0019899,GO:0014068,GO:0051092,GO:0020027,GO:0016491,GO:0005794,GO:0032088,GO:0042542,GO:0005886,GO:0042744,GO:0042802,GO:0005739,GO:0006979,GO:0051781,GO:0005615,GO:0006641,GO:0009060,GO:0032991,GO:0000302,GO:0005777,GO:0001822,GO:0016684,GO:0005737,GO:0062151,GO:…	10090.ENSMUSP00000028610		catalase	Cat, 2210418N07, Cas-1, Cas1, Cs-1; catalase
ENSMUSG00000042029	87.468317036655	0.739089679966127	0.227084676384416	3.25468759818461	0.00113517159931165	0.0711035432096102	2.94493848296331	1.1481087571037	Ncapg2	76044	GO:0000070,GO:0007049,GO:0043425,GO:0030261,GO:0001833,GO:0035064,GO:0005654,GO:0030218,GO:0030293,GO:0000794,GO:0051984,GO:0051301,GO:0005515,GO:1905820,GO:0016607,GO:0035033,GO:0005634,GO:0006366,GO:0008047,GO:0000796	10090.ENSMUSP00000081889		non-SMC condensin II complex, subunit G2	Ncapg2, 5830426I05Rik, CAP-G2, Luzp5, Mtb, mCAP-G2; non-SMC condensin II complex, subunit G2
ENSMUSG00000007589	229.758518468074	0.645917767929264	0.198551886719983	3.25314344073798	0.00114135866042761	0.0711035432096102	2.94257786148156	1.1481087571037	Tinf2	28113	GO:1904356,GO:0005654,GO:0005634,GO:0010836,GO:0005694,GO:0016233,GO:0000781,GO:0010370,GO:0042162,GO:0032202,GO:0070187,GO:0005515,GO:0016604,GO:0000783,GO:0070198,GO:0032211,GO:0050680,GO:0032205	10090.ENSMUSP00000007733		Terf1 (TRF1)-interacting nuclear factor 2	Tinf2, D14Wsu146e, Tin2; Terf1 (TRF1)-interacting nuclear factor 2
ENSMUSG00000022201	615.958842763001	0.610677060196171	0.187758699013576	3.2524568150742	0.00114411980075887	0.0711035432096102	2.94152849819646	1.1481087571037	Zfr	22763	GO:0003725,GO:0003677,GO:0005634,GO:0005694,GO:0008270,GO:0003727,GO:0005737,GO:0003723,GO:0003676,GO:0007275	10090.ENSMUSP00000118911		zinc finger RNA binding protein	Zfr, C920030H05Rik; zinc finger RNA binding protein
ENSMUSG00000072949	169.679418023817	1.11676446716163	0.343572221088586	3.25045041075567	0.00115222361185936	0.0713160842039456	2.93846322926992	1.14681	Acot1	26897	GO:0102991,GO:0016290,GO:0006631,GO:0047617,GO:0000038,GO:0016787,GO:0005737,GO:0005829,GO:0010667,GO:0006637,GO:0005739,GO:0052689,GO:0001676,GO:0006629,GO:0016790	10090.ENSMUSP00000126448		acyl-CoA thioesterase 1	Acot1, ACH2, CTE-1, CTE-I, Cte1, D12Ucla1; acyl-CoA thioesterase 1
ENSMUSG00000032218	400.17426711674	0.764938220539394	0.235739001518854	3.24485221202659	0.0011751159382801	0.0721464325655355	2.92991928328897	1.14178513865789	Ccnb2	12442	GO:0007049,GO:0005829,GO:0040008,GO:0016538,GO:0000307,GO:0043029,GO:0015630,GO:0005813,GO:0051301,GO:0044772,GO:0005515,GO:0001701,GO:0016020,GO:0007057,GO:0005737,GO:0000079,GO:0048538,GO:0005634,GO:0008315	10090.ENSMUSP00000034742		cyclin B2	Ccnb2, CycB2; cyclin B2
ENSMUSG00000062203	972.79889197838	0.633394273138555	0.195132334684582	3.24597291454742	0.00117049975233262	0.0721464325655355	2.93162867386021	1.14178513865789	Gspt1	14852	GO:0000184,GO:0006415,GO:0000166,GO:0003924,GO:0006449,GO:0018444,GO:0005525,GO:0006412,GO:0006479,GO:0003747	10090.ENSMUSP00000078940		G1 to S phase transition 1	Gspt1, G1st, Gst-1; G1 to S phase transition 1
ENSMUSG00000050071	7.76592482410948	2.54705748117637	0.785467151796588	3.24272947041836	0.00118390567419977	0.0722669999730073	2.92668289795636	1.14105997381682	Bex1	19716	GO:0002052,GO:0005102,GO:0005634,GO:0007399,GO:0007165,GO:0045665,GO:0005737,GO:0061564,GO:0005515,GO:0048011,GO:0031103,GO:0030154,GO:0007275	10090.ENSMUSP00000060005		brain expressed X-linked 1	Bex1, Bex2, Bex4, Rex3; brain expressed X-linked 1
ENSMUSG00000038943	84.7052769107512	1.21663520500532	0.375262816281198	3.24208835040465	0.00118657231007828	0.0722669999730073	2.92570579060207	1.14105997381682	Prc1	233406	GO:0007049,GO:0051256,GO:0005856,GO:0000910,GO:0005654,GO:0005874,GO:0015630,GO:0051301,GO:0008284,GO:0005886,GO:0008017,GO:0042802,GO:0019894,GO:0030496,GO:0032465,GO:0070938,GO:0045171,GO:0005819,GO:0005737,GO:0001578,GO:0005634,GO:0000226,GO:1990023,GO:0019901	10090.ENSMUSP00000129675		protein regulator of cytokinesis 1	Prc1, D7Ertd348e; protein regulator of cytokinesis 1
ENSMUSG00000025185	30.2073988597039	2.16955824116383	0.669481858114395	3.24065277478082	0.0011925634942319	0.0723425169847604	2.92351848905057	1.14060638507431	Loxl4	67573	GO:0030199,GO:0016491,GO:0005615,GO:0016020,GO:0005507,GO:0062023,GO:0046872,GO:0018057,GO:0004720,GO:0005576,GO:0005044,GO:0016641,GO:0043235	10090.ENSMUSP00000125803		lysyl oxidase-like 4	Loxl4, 4833426I20Rik, Loxc; lysyl oxidase-like 4
ENSMUSG00000028156	738.439521050532	0.465681967536072	0.143842922995469	3.23743398589543	0.00120609840296602	0.0728732312839707	2.91861725760073	1.13743197292498	Eif4e	13684	GO:0048471,GO:0005829,GO:0019899,GO:0017148,GO:0006412,GO:0003723,GO:0010494,GO:0019827,GO:0003743,GO:0098978,GO:0005515,GO:0006413,GO:0045182,GO:0045931,GO:0032991,GO:0000340,GO:0005737,GO:0016281,GO:0031370,GO:0036464,GO:0006417,GO:0000932,GO:0001662,GO:0005634,GO:0000082,GO:0099578,GO:0016442,GO:0045665,GO:0005845,GO:0071549,GO:0033391,GO:0140297	10090.ENSMUSP00000029803		eukaryotic translation initiation factor 4E	Eif4e, EG668879, Eif4e-ps, If4e, eIF-4E; eukaryotic translation initiation factor 4E
ENSMUSG00000047909	133.051550523135	-0.759045	0.234930843284717	-3.23093	0.00123388707674934	0.0739652150810448	2.90872458437789	1.13097247554054	Ankrd16	320816	GO:0005737,GO:0003674,GO:0006400,GO:0005634	10090.ENSMUSP00000052056		ankyrin repeat domain 16	Ankrd16, 2810455F06Rik, D430029B21Rik; ankyrin repeat domain 16
ENSMUSG00000022360	111.332946762259	0.757897087577295	0.234503945332208	3.2319161475242	0.00122963133308301	0.0739652150810448	2.91022507881046	1.13097247554054	Atad2	70472	GO:0045893,GO:0000166,GO:0042393,GO:0005634,GO:0003682,GO:0005524,GO:0016787,GO:0006325,GO:0006355,GO:0016887,GO:0005515,GO:0005654,GO:0045944	10090.ENSMUSP00000043691		ATPase family, AAA domain containing 2	Atad2, 2610509G12Rik; ATPase family, AAA domain containing 2
ENSMUSG00000029455	24990.5231677373	-0.502413	0.15560503835806	-3.22877	0.0012432278741207	0.0742328925935755	2.90544926121924	1.1294036161959	Aldh2	11669	GO:0048149,GO:0043878,GO:0006117,GO:0014070,GO:0008631,GO:0005759,GO:0051287,GO:0016491,GO:1903179,GO:0016620,GO:0042802,GO:0005739,GO:0005515,GO:0004029,GO:0046185,GO:0070404,GO:1905627,GO:0018547,GO:0110095,GO:0050727,GO:0052689,GO:0043066,GO:2000377	10090.ENSMUSP00000031411		aldehyde dehydrogenase 2, mitochondrial	Aldh2, AHD-M1, ALDH-E2, ALDHI, Ahd-5, Ahd5; aldehyde dehydrogenase 2, mitochondrial
ENSMUSG00000006304	2573.17140087343	0.402906885234563	0.124837456422966	3.22745189448157	0.00124898040061149	0.0742850608582441	2.90344437665634	1.1290985165109	Arpc2	76709	GO:0003779,GO:0031941,GO:0030054,GO:0090314,GO:0061826,GO:2000251,GO:0043197,GO:0045202,GO:0061830,GO:0005856,GO:0030141,GO:0005200,GO:0043198,GO:0051015,GO:0030833,GO:0043204,GO:0051491,GO:0005654,GO:0044877,GO:0071803,GO:0030041,GO:0030426,GO:0043679,GO:0015629,GO:0005768,GO:0061835,GO:0034314,GO:0071364,GO:0010592,GO:0036120,GO:0009986,GO:0014911,GO:0043005,GO:0005886,GO:0061834,GO:0090725,GO:…	10090.ENSMUSP00000006467		actin related protein 2/3 complex, subunit 2	Arpc2, 2210023N03Rik, 34kDa, p34-Arc; actin related protein 2/3 complex, subunit 2
ENSMUSG00000097785	9.56007253393436	-2.2253	0.69017648258222	-3.22425	0.00126304759516148	0.0746832319207553	2.89858028370711	1.12677689619994	B230217O12Rik	320879	GO:0003674,GO:0005575,GO:0008150			RIKEN cDNA B230217O12 gene
ENSMUSG00000058258	521.549226189377	1.27546413111052	0.395658382090597	3.22364996887257	0.00126568005228643	0.0746832319207553	2.89767606453004	1.12677689619994	Idi1	319554	GO:0008299,GO:0005777,GO:0005737,GO:0035634,GO:0009240,GO:0005739,GO:0004452,GO:0000287,GO:0030145	10090.ENSMUSP00000132780		isopentenyl-diphosphate delta isomerase	Idi1, 4832416K17Rik, IPPI1; isopentenyl-diphosphate delta isomerase
ENSMUSG00000038894	226.651986749336	1.05002767003967	0.325945537896548	3.22148195927426	0.00127529490998269	0.0746832319207553	2.89438937368642	1.12677689619994	Irs2	384783	GO:0005158,GO:0043548,GO:0010748,GO:0005829,GO:0032869,GO:0030879,GO:0019901,GO:0033673,GO:0007165,GO:0008284,GO:0019903,GO:0005886,GO:0046326,GO:0005515,GO:0030890,GO:0019904,GO:0007420,GO:0032024,GO:0032991,GO:0002903,GO:0005737,GO:0010907,GO:0030335,GO:0032000,GO:0071889,GO:0008286,GO:0045725,GO:0009749,GO:0002053	10090.ENSMUSP00000038514		insulin receptor substrate 2	Irs2, Irs-2; insulin receptor substrate 2
ENSMUSG00000029730	406.51576161299	0.678595985781694	0.210590437154673	3.22234948058579	0.00127143949531869	0.0746832319207553	2.89570430200376	1.12677689619994	Mcm7	17220	GO:0007049,GO:0006260,GO:0005829,GO:0071162,GO:0005654,GO:0000166,GO:0005524,GO:0017116,GO:0071466,GO:0042555,GO:0003678,GO:0005515,GO:0006974,GO:0003677,GO:0032508,GO:0005694,GO:0000727,GO:0006270,GO:0008283,GO:0006268,GO:0006271,GO:0003697,GO:0005634,GO:0004386,GO:0016787,GO:0042325	10090.ENSMUSP00000000505		minichromosome maintenance complex component 7	Mcm7, Mcmd7, mCDC47; minichromosome maintenance complex component 7
ENSMUSG00000029552	66.7985617391941	1.06745429452691	0.331640631511337	3.21870782136182	0.00128769621134932	0.0751205460306694	2.89018658208187	1.12424126396286	Tes	21753	GO:0008285,GO:0046872,GO:0030054,GO:0032991,GO:0005925,GO:0008270,GO:0005737,GO:0005829,GO:0005886,GO:0042127	10090.ENSMUSP00000111127		testin LIM domain protein	Tes, D6Ertd352e, TESS, Tes1, Tes2, testin2; testin LIM domain protein
ENSMUSG00000042474	4.82674900478132	-2.678	0.832305622637084	-3.21757	0.00129283113778447	0.0751322400912456	2.88845819647889	1.12417366234135	Fcmr	69169	GO:0016020,GO:0009986,GO:1990001,GO:0005886,GO:0070229,GO:2001237,GO:0004888,GO:0005515,GO:0002376,GO:0016021,GO:0009897	10090.ENSMUSP00000048303		Fc fragment of IgM receptor	Fcmr, 1810037B05Rik, Faim3, FcmuR, Toso; Fc fragment of IgM receptor
ENSMUSG00000018068	62.2371146320385	0.88230543005586	0.274643446953282	3.2125486329406	0.00131562872185063	0.07616639893117	2.88086665388421	1.11823657691668	Ints2	70422	GO:0034472,GO:0016020,GO:0005634,GO:0032039,GO:0003674,GO:0016180,GO:0005737,GO:0016021	10090.ENSMUSP00000018212		integrator complex subunit 2	Ints2, 2810417D08Rik, mKIAA1287; integrator complex subunit 2
ENSMUSG00000030111	11.9359816187934	3.29204498971535	1.02533316469605	3.2107076051629	0.00132408586683825	0.0763656492745422	2.87808385002862	1.11710195144116	A2m	232345	GO:0005102,GO:0048403,GO:0048306,GO:0019959,GO:0019899,GO:0007565,GO:0019966,GO:0001869,GO:0002020,GO:0042802,GO:0005515,GO:0030414,GO:0004867,GO:0010951,GO:0005615,GO:0019838,GO:0005576,GO:0048406,GO:0048863,GO:0004866,GO:0043120,GO:0010466	10090.ENSMUSP00000032203		alpha-2-macroglobulin	A2m, A2mp; alpha-2-macroglobulin
ENSMUSG00000025089	1655.65010235824	0.878005067046155	0.273557291572244	3.20958385718731	0.00132927266256893	0.0763754926802813	2.87638592672961	1.11704597520913	Gfra1	14585	GO:0030182,GO:0098797,GO:0038023,GO:0050731,GO:0005768,GO:0005794,GO:0007169,GO:0005886,GO:0031175,GO:0005178,GO:0043025,GO:0005615,GO:0016020,GO:0007399,GO:0009653,GO:0019898,GO:0030424,GO:0005030,GO:0043235,GO:0016477,GO:0031225,GO:0009897	10090.ENSMUSP00000026076		glial cell line derived neurotrophic factor family receptor alpha 1	Gfra1, GFRalpha-1; glial cell line derived neurotrophic factor family receptor alpha 1
ENSMUSG00000084384	14.9241878600496	-2.02601	0.631559168957478	-3.20795	0.00133685147922718	0.0765221827921545	2.87391683906183	1.1162126502356	Gm12251	624814				NADH dehydrogenase (ubiquinone) Fe-S protein 3 pseudogene
ENSMUSG00000052974	18723.5874652224	-0.851877	0.26575750667453	-3.20547	0.00134844143555299	0.0768965142237074	2.87016791073759	1.11409334664487	Cyp2f2	13107	GO:1901170,GO:0020037,GO:0019825,GO:0004497,GO:0005783,GO:0006805,GO:1901360,GO:0016712,GO:0016491,GO:0016705,GO:0019373,GO:0008395,GO:0006082,GO:0016020,GO:0005737,GO:0005506,GO:0009636,GO:0046872,GO:0018979,GO:0043231,GO:0008392	10090.ENSMUSP00000003100		cytochrome P450, family 2, subfamily f, polypeptide 2	Cyp2f2, Cyp2f; cytochrome P450, family 2, subfamily f, polypeptide 2
ENSMUSG00000024640	83.6207977129395	1.21976419389231	0.381054767564295	3.2010206871024	0.0013694169998664	0.0769400119555933	2.86346428512772	1.11384775054483	Psat1	107272	GO:0008652,GO:0030170,GO:0004648,GO:0006564,GO:0003824,GO:0008483,GO:0005737,GO:0005829,GO:0042802,GO:0016740	10090.ENSMUSP00000025542		phosphoserine aminotransferase 1	Psat1, D8Ertd814e, EPIP, PSA, Psat; phosphoserine aminotransferase 1
ENSMUSG00000086141	200.947944351246	-1.01535	0.316999978267339	-3.203	0.00136004485441403	0.0769400119555933	2.86644676831855	1.11384775054483	9030622O22Rik
ENSMUSG00000032224	183.912549024897	0.765026060225826	0.238838924955661	3.20310460435981	0.0013595458887084	0.0769400119555933	2.86660612910149	1.11384775054483	Fam81a	76886	GO:0003674,GO:0005575,GO:0008150	10090.ENSMUSP00000034749		family with sequence similarity 81, member A	Fam81a, 6430514L14Rik; family with sequence similarity 81, member A
ENSMUSG00000045427	553.9	0.469152343062155	0.146524274551173	3.20187453238886	0.00136536453403412	0.0769400119555933	2.86475138233488	1.11384775054483	Hnrnph2	56258	GO:0005654,GO:0005634,GO:1990904,GO:0005829,GO:0043484,GO:0003723,GO:0003676	10090.ENSMUSP00000108828		heterogeneous nuclear ribonucleoprotein H2	Hnrnph2, DXHXS1271E, Ftp-3, Ftp3, H', HNRNP, Hnrph2; heterogeneous nuclear ribonucleoprotein H2
ENSMUSG00000031703	797.657121226177	0.491072704941968	0.153499264455076	3.19918604616954	0.00137816200966695	0.0771466719087828	2.86069972599252	1.11268280456943	Itfg1	71927	GO:0016020,GO:0005576,GO:0005886,GO:0008150,GO:0005515,GO:0016021	10090.ENSMUSP00000034140		integrin alpha FG-GAP repeat containing 1	Itfg1, 2310047C21Rik, Cda08, D8Wsu49e; integrin alpha FG-GAP repeat containing 1
ENSMUSG00000030754	1702.5375396915	0.410894379111401	0.128613202959615	3.19480713998253	0.00139924310428993	0.0780398370180166	2.85410682469367	1.10768364627713	Copb1	70349	GO:0006891,GO:0006888,GO:0030117,GO:0016020,GO:0016192,GO:0030126,GO:0005794,GO:0005198,GO:0031410,GO:0005798,GO:0043231,GO:0005737,GO:0005829,GO:0005886,GO:0015031,GO:0006886,GO:0030137	10090.ENSMUSP00000033012		coatomer protein complex, subunit beta 1	Copb1, 2610019B04Rik; coatomer protein complex, subunit beta 1
ENSMUSG00000084939	4.65473603614352	3.21343400957219	1.00761455926131	3.18915003761755	0.00142691796193562	0.078389108252887	2.84560099514243	1.10574427601804	Gm830
ENSMUSG00000035455	50.6267100674874	1.15341068897144	0.361727947379449	3.18861370078637	0.0014295677703726	0.078389108252887	2.84479525156783	1.10574427601804	Fignl1	60530	GO:0033687,GO:0043066,GO:0048471,GO:0000166,GO:0071479,GO:0005634,GO:0001649,GO:0005524,GO:0010569,GO:0007140,GO:0016787,GO:0046872,GO:2001243,GO:0000228,GO:0005737,GO:0016887,GO:0051726,GO:0008568	10090.ENSMUSP00000126340		fidgetin-like 1	Fignl1; fidgetin-like 1
ENSMUSG00000039286	797.049863619307	1.09342769960054	0.34295284046086	3.18827421907685	0.00143124734626971	0.078389108252887	2.84428530555725	1.10574427601804	Fndc3b	72007	GO:0016020,GO:0060510,GO:0045600,GO:0048146,GO:0005783,GO:0045668,GO:0016477,GO:0016021,GO:0034446	10090.ENSMUSP00000041495		fibronectin type III domain containing 3B	Fndc3b, 1600019O04Rik, Fad104, mKIAA4164; fibronectin type III domain containing 3B
ENSMUSG00000071547	217.771715448689	0.835574163686798	0.261954447598691	3.18976895161132	0.00142386580302713	0.078389108252887	2.8465309402997	1.10574427601804	Nt5dc2	70021	GO:0008253,GO:0005575	10090.ENSMUSP00000087680		5'-nucleotidase domain containing 2	Nt5dc2, 2510015F01Rik; 5'-nucleotidase domain containing 2
ENSMUSG00000052428	1968.99	0.309118978431863	0.0968328796525404	3.19229356331296	0.0014114779872454	0.078389108252887	2.85032589051912	1.10574427601804	Tmco1	68944	GO:0030176,GO:0006811,GO:0006874,GO:0016020,GO:0005794,GO:0006816,GO:0032469,GO:0006983,GO:0005783,GO:0005737,GO:0070588,GO:0005262,GO:0016021,GO:0043022	10090.ENSMUSP00000095081		transmembrane and coiled-coil domains 1	Tmco1, 1190006A08Rik, 4930403O06Rik, ESTM39; transmembrane and coiled-coil domains 1
ENSMUSG00000025347	7209.28663326239	-1.07811	0.339489780313664	-3.17569	0.00149480134882525	0.0807086714085576	2.82541651893914	1.09307980180121	Mettl7b	71664	GO:0018708,GO:0016020,GO:0008168,GO:0008757,GO:0032259,GO:0005783,GO:0005811,GO:0016740	10090.ENSMUSP00000026398		methyltransferase like 7B	Tmt1b, 0610006F02Rik, Mettl7b; thiol methyltransferase 1B
ENSMUSG00000027371	295.559691353469	-0.79929	0.251521439477483	-3.17782	0.00148385742006581	0.0807086714085576	2.82860782726016	1.09307980180121	Fahd2a	68126	GO:0016836,GO:0046872,GO:0016787,GO:0003824,GO:0005739	10090.ENSMUSP00000028848		fumarylacetoacetate hydrolase domain containing 2A	Fahd2a, 1500003K14Rik, B430104H02Rik, Cgi-105, Fahd2; fumarylacetoacetate hydrolase domain containing 2A
ENSMUSG00000038736	216.210761260846	0.576166551902659	0.181350169651775	3.17709408824377	0.00148758766570788	0.0807086714085576	2.82751743123886	1.09307980180121	Nudcd1	67429	GO:0005634,GO:0003674,GO:0005737,GO:0005829,GO:0008150,GO:0005654	10090.ENSMUSP00000042746		NudC domain containing 1	Nudcd1, 4921532K09Rik, CML66-L, Cml66; NudC domain containing 1
ENSMUSG00000047694	465.408346882085	0.427108272722317	0.134455538945845	3.17657625763075	0.00149024604348312	0.0807086714085576	2.82674202252364	1.09307980180121	Yipf6	77929	GO:0016020,GO:0060576,GO:0005801,GO:0005794,GO:0005797,GO:0005783,GO:0030134,GO:0042802,GO:0016021,GO:0000138,GO:0005802	10090.ENSMUSP00000056039		Yip1 domain family, member 6	Yipf6, A430107J06Rik; Yip1 domain family, member 6
ENSMUSG00000028757	3323.1732284951	0.545264377258756	0.171862365685062	3.17268050562014	0.00151038636231386	0.0812619885250558	2.8209119443904	1.0901125544574	Ddost	13200	GO:0042110,GO:0016020,GO:0008250,GO:0031647,GO:0008047,GO:0005783,GO:0006487,GO:0018279,GO:0043231,GO:0034097,GO:0016021,GO:0005789	10090.ENSMUSP00000030538		dolichyl-di-phosphooligosaccharide-protein glycotransferase	Ddost; dolichyl-di-phosphooligosaccharide-protein glycotransferase
ENSMUSG00000022983	309.154952873043	-0.560319	0.176675152374504	-3.17146	0.00151673026635365	0.0813159684348613	2.81909164680058	1.08982416139032	Scaf4	224432	GO:0005654,GO:0006397,GO:0005634,GO:2000805,GO:0008022,GO:1990269,GO:0003723,GO:0003676	10090.ENSMUSP00000044472		SR-related CTD-associated factor 4	Scaf4, Sfrs15, Sra4, Srsf15; SR-related CTD-associated factor 4
ENSMUSG00000066677	10.9070179487918	-2.14416	0.677112661483871	-3.16662	0.00154220393548044	0.0819801496576918	2.81185819295328	1.0862912931987	Ifi208	100033459	GO:0035458,GO:0003690,GO:0002218	10090.ENSMUSP00000083039		interferon activated gene 208	Ifi208, 9830148g24rik, E430029J22Rik, NG2creBAC, Pydc3, Pyr-rv1, Tg(Cspg4-cre)1Akik; interferon activated gene 208
ENSMUSG00000047230	730.906724364688	0.91736461370062	0.289653376954673	3.1671117504153	0.00153961141860364	0.0819801496576918	2.81258887659916	1.0862912931987	Cldn2	12738	GO:0016020,GO:0098609,GO:0005198,GO:0030054,GO:0016338,GO:0005911,GO:0005886,GO:0042802,GO:0005923,GO:0005515,GO:0007155,GO:0016021,GO:0070830	10090.ENSMUSP00000054219		claudin 2	Cldn2; claudin 2
ENSMUSG00000003038	266.107552367701	0.803688080445072	0.253846108837322	3.16604451463197	0.00154527144041492	0.0819801496576918	2.811	1.0862912931987	Hmgn2	15331	GO:0000122,GO:0005615,GO:0006357,GO:0031640,GO:0005634,GO:0003682,GO:0040034,GO:0061844,GO:0006325,GO:0005737	10090.ENSMUSP00000099613		high mobility group nucleosomal binding domain 2	Hmgn2, HMG-17, Hmg17; high mobility group nucleosomal binding domain 2
ENSMUSG00000024487	886.729763766786	0.565369345255811	0.178634844578686	3.16494436787653	0.00155112605657559	0.082005018532708	2.80935290660252	1.08615956890445	Yipf5	67180	GO:0016192,GO:0006888,GO:0031410,GO:0016020,GO:0048280,GO:0005794,GO:0042175,GO:0060628,GO:0003674,GO:0005783,GO:0015031,GO:0030070,GO:0030134,GO:0043231,GO:0070971,GO:0016021,GO:0005654,GO:0005802	10090.ENSMUSP00000025364		Yip1 domain family, member 5	Yipf5, 2610311I19Rik, Yip1a; Yip1 domain family, member 5
ENSMUSG00000064341	107355.700542943	-0.823176	0.260613500121406	-3.15861	0.00158524193476494	0.0829446518856733	2.79990444769533	1.08121161122394	mt-Nd1	17716	GO:0003954,GO:0032981,GO:0033194,GO:0043025,GO:0005747,GO:0009060,GO:0016020,GO:0005743,GO:0070469,GO:0006120,GO:0030425,GO:0005739,GO:0008137,GO:0016021,GO:0031966	10090.ENSMUSP00000080991		NADH dehydrogenase subunit 1	ND1; NADH dehydrogenase subunit 1
ENSMUSG00000027712	1497.08704556367	0.77408589405009	0.245047007273805	3.15892816917841	0.00158350513955545	0.0829446518856733	2.80038052270764	1.08121161122394	Anxa5	11747	GO:0008021,GO:0030195,GO:0050819,GO:0030971,GO:0005783,GO:0005829,GO:1901317,GO:0005388,GO:0043204,GO:0014704,GO:0010033,GO:0042383,GO:0043679,GO:0062023,GO:0097211,GO:0030018,GO:0005886,GO:0042802,GO:0005515,GO:0017046,GO:0043025,GO:0005615,GO:0005737,GO:0030425,GO:1902721,GO:0051592,GO:0042995,GO:0005634,GO:0072563,GO:0043065,GO:0007596,GO:0005509,GO:0005544,GO:0007599,GO:0009897	10090.ENSMUSP00000029266		annexin A5	Anxa5, Anx5, CPB-I; annexin A5
ENSMUSG00000010122	1058.45540977307	-0.562607	0.178032456549236	-3.16014	0.00157695821365658	0.0829446518856733	2.80217981448264	1.08121161122394	Slc47a1	67473	GO:0089718,GO:0015179,GO:0016021,GO:0042887,GO:0061459,GO:0005886,GO:0015695,GO:0022857,GO:0031982,GO:0015297,GO:0016020,GO:0055085,GO:0042910,GO:0006812,GO:0016324,GO:0016323,GO:0097638,GO:1902475,GO:0098655,GO:0042908	10090.ENSMUSP00000010267		solute carrier family 47, member 1	Slc47a1, 1300013J15Rik, MATE1, mMATE1; solute carrier family 47, member 1
ENSMUSG00000115100	50.7264771358152	-0.821601	0.260218485320563	-3.15735	0.00159208976694239	0.0830176670940578	2.79803244904266	1.08082947503378	Gm34934
ENSMUSG00000029672	549.64094954778	0.530136897579689	0.167982684961346	3.1559	0.00160002589864591	0.0830765818903549	2.79587298762659	1.08052138041686	Fam3c	27999	GO:0005615,GO:0031410,GO:0005794,GO:0003674,GO:0045721,GO:0005576,GO:0008150,GO:0007275	10090.ENSMUSP00000127709		FAM3 metabolism regulating signaling molecule C	Fam3c, D6Wsu176e, Ilei; FAM3 metabolism regulating signaling molecule C
ENSMUSG00000042082	407.613649909576	0.511319806132703	0.162058570523658	3.15515436474899	0.00160413208168687	0.0830765818903549	2.79475987546199	1.08052138041686	Arsb	11881	GO:0005764,GO:0003824,GO:0004065,GO:0008484,GO:0010976,GO:0005794,GO:0005791,GO:0009268,GO:0009986,GO:0061580,GO:0005739,GO:0097065,GO:0007417,GO:0010632,GO:0007584,GO:0046872,GO:0016787,GO:0006914,GO:0051597,GO:0043627,GO:0003943	10090.ENSMUSP00000088964		arylsulfatase B	Arsb, 1110007C02Rik, As-1, As-1r, As-1s, As-1t, As1, As1-r, As1-s, As1-t, Asr-1, Ast-1; arylsulfatase B
ENSMUSG00000029446	261.708972826996	1.21837444655083	0.386365284941106	3.15342628863912	0.00161365975002096	0.083286723233285	2.79218803359551	1.07942422411638	Psph	100678	GO:0036424,GO:0042803,GO:0008652,GO:0046872,GO:0016787,GO:0006564,GO:0016311,GO:0043005,GO:0005737,GO:0042802,GO:0000287,GO:0006563,GO:0001701	10090.ENSMUSP00000031399		phosphoserine phosphatase	Psph, PSP, PSPase; phosphoserine phosphatase
ENSMUSG00000054892	5.4430325173511	-3.44628	1.09328022125732	-3.15224	0.00162025599302768	0.0833446545602683	2.79041636349676	1.07912224909841	Txk	22165	GO:0004713,GO:0004715,GO:0032633,GO:0002376,GO:0042246,GO:0001819,GO:0000166,GO:0050852,GO:0005524,GO:0006468,GO:0038083,GO:0005886,GO:0016301,GO:0016020,GO:0002250,GO:0007202,GO:0005737,GO:0004672,GO:0016740,GO:0010468,GO:0046777,GO:0032729,GO:0032609,GO:0005634,GO:0007229,GO:0016310,GO:0060335,GO:0010543,GO:0001865,GO:0045944	10090.ENSMUSP00000129397		TXK tyrosine kinase	Txk, A130089B16Rik, Btkl, PTK-RL-18, PTK4, Rlk; TXK tyrosine kinase
ENSMUSG00000022325	72.1940237811701	0.757380758733804	0.240589140462485	3.14802553963113	0.00164377330891234	0.0842696713855193	2.78415807577211	1.07432869963203	Pop1	67724	GO:0000172,GO:0030681,GO:0033204,GO:0005655,GO:0090502,GO:0004526,GO:0001682,GO:0008033,GO:0005730,GO:0016078	10090.ENSMUSP00000052654		processing of precursor 1, ribonuclease P/MRP family, (S. cerevisiae)	Pop1, 4932434G09Rik; processing of precursor 1, ribonuclease P/MRP family, (S. cerevisiae)
ENSMUSG00000065947	213.939237609085	-2.69204	0.856918426334725	-3.14154	0.0016806200273248	0.0844545085909578	2.77453046543588	1.07337716072994	mt-Nd4l	17720	GO:0030964,GO:0042773,GO:0005747,GO:0016651,GO:0016020,GO:0005743,GO:0070469,GO:0008137,GO:0005739,GO:0016021	10090.ENSMUSP00000081021		NADH dehydrogenase subunit 4L	ND4L; NADH dehydrogenase subunit 4L
ENSMUSG00000039099	18.726597231519	-1.43107	0.455671999987951	-3.14056	0.00168624165580416	0.0844545085909578	2.77308018637693	1.07337716072994	Wdr93	626359	GO:0005747,GO:0016651,GO:0022900	10090.ENSMUSP00000037467		WD repeat domain 93	Wdr93, EG626359; WD repeat domain 93
ENSMUSG00000003779	186.608673859251	1.14737335897445	0.365269146144604	3.14117239598501	0.00168272949026493	0.0844545085909578	2.77398569408219	1.07337716072994	Kif20a	19348	GO:0005856,GO:0007018,GO:0005654,GO:0000166,GO:0005874,GO:0005794,GO:0005524,GO:0061952,GO:0008017,GO:0000281,GO:0015031,GO:0016887,GO:0030496,GO:0003777,GO:0032465,GO:0045171,GO:0005819,GO:0005737,GO:0032154,GO:0001578,GO:0005871,GO:0005634,GO:0019901	10090.ENSMUSP00000132659		kinesin family member 20A	Kif20a, Rab6kifl; kinesin family member 20A
ENSMUSG00000032815	32.6339977459433	0.886601940674479	0.282098337156305	3.14288254802165	0.00167292952376812	0.0844545085909578	2.77652235436535	1.07337716072994	Fanca	14087	GO:0006281,GO:0005654,GO:0008585,GO:0036297,GO:0005634,GO:0007140,GO:0043240,GO:0050727,GO:0005737,GO:0008584,GO:0042127,GO:0000785,GO:2000348,GO:0051090,GO:0006513,GO:0006974,GO:0045589	10090.ENSMUSP00000045217		Fanconi anemia, complementation group A	Fanca, FACA; Fanconi anemia, complementation group A
ENSMUSG00000052102	276.769240246138	-0.879617	0.280167916128872	-3.13961	0.00169175260214384	0.0844545085909578	2.77166314684045	1.07337716072994	Gnpda1	26384	GO:0004342,GO:0006002,GO:0016787,GO:0007340,GO:0019262,GO:0005975,GO:0006091,GO:0005737,GO:0042802,GO:0046370,GO:0006043,GO:0006044,GO:0006041,GO:0006046	10090.ENSMUSP00000069081		glucosamine-6-phosphate deaminase 1	Gnpda1, GNPDA, Gnp1, Gnpi, oscillin; glucosamine-6-phosphate deaminase 1
ENSMUSG00000036550	1050.51908494463	0.610327722870567	0.193983891300396	3.14628043998477	0.00165361365363821	0.0844545085909578	2.78156595046201	1.07337716072994	Cnot1	234594	GO:0060090,GO:0001829,GO:0042974,GO:0005829,GO:0017148,GO:0000122,GO:1900153,GO:0004535,GO:0070016,GO:0005515,GO:2000036,GO:0019904,GO:0007275,GO:0033147,GO:0030015,GO:0030331,GO:0060213,GO:0005737,GO:0030014,GO:0061014,GO:0006417,GO:0000932,GO:0035195,GO:0005634,GO:0010606,GO:0031047,GO:0000288,GO:0048387	10090.ENSMUSP00000096073		CCR4-NOT transcription complex, subunit 1	Cnot1, 6030411K04Rik, D830048B13; CCR4-NOT transcription complex, subunit 1
ENSMUSG00000033813	582.605355736537	0.499233398208468	0.158937841181833	3.14106064670476	0.00168337170018169	0.0844545085909578	2.7738199781927	1.07337716072994	Tcea1	21399	GO:0005654,GO:0045893,GO:0003677,GO:0005634,GO:0046872,GO:0005515,GO:0008270,GO:0045944,GO:0030218,GO:0005730,GO:0005669,GO:0003676,GO:0006355,GO:0006351	10090.ENSMUSP00000129157		transcription elongation factor A (SII) 1	Tcea1, S-II; transcription elongation factor A (SII) 1
ENSMUSG00000032458	2412.15750740847	0.359656017492512	0.114409695842286	3.14357987620472	0.00166894860057006	0.0844545085909578	2.77755703829531	1.07337716072994	Copb2	50797	GO:0006890,GO:0006891,GO:0006888,GO:0016192,GO:0016020,GO:0030117,GO:0030126,GO:0005794,GO:0005198,GO:0031410,GO:1901998,GO:0015031,GO:0000139,GO:0006886,GO:0005080	10090.ENSMUSP00000035033		coatomer protein complex, subunit beta 2 (beta prime)	Copb2; coatomer protein complex, subunit beta 2 (beta prime)
ENSMUSG00000021116	729.622589712345	0.44208622232032	0.140896021193168	3.13767712229589	0.00170292350391649	0.08473435709357	2.76880486030112	1.07194046132541	Eif2s1	13665	GO:0007568,GO:0036499,GO:0045202,GO:0005829,GO:0034198,GO:0034605,GO:0006412,GO:0003723,GO:0010494,GO:1905098,GO:0003743,GO:0097451,GO:0005515,GO:0006413,GO:0034063,GO:2000676,GO:0044207,GO:0005737,GO:0005851,GO:0006417,GO:0032057,GO:0034644,GO:0034976,GO:0046777,GO:0034599,GO:0005634,GO:0043558,GO:0033290,GO:0005850,GO:1901216,GO:0003676,GO:0043022,GO:0043614	10090.ENSMUSP00000071214		eukaryotic translation initiation factor 2, subunit 1 alpha	Eif2s1, 0910001O23Rik, 2410026C18Rik, 35kDa, Eif2a, eIF2alpha; eukaryotic translation initiation factor 2, subunit 1 alpha
ENSMUSG00000043719	32.4560629365012	1.1860494538545	0.37833150540178	3.13494762376435	0.00171884797396602	0.0852481408847122	2.76476253342777	1.06931508344766	Col6a6	245026	GO:0030198,GO:0062023,GO:0005576,GO:0005581,GO:0031012,GO:0007155,GO:0030020	10090.ENSMUSP00000096040		collagen, type VI, alpha 6	Col6a6, E330019B14, E330026B02Rik; collagen, type VI, alpha 6
ENSMUSG00000025609	824.634327098108	0.436667825864064	0.139370377737749	3.13314660512535	0.00172943037007696	0.0854945026454278	2.76209691876098	1.06806180980413	Mkln1	27418	GO:0000151,GO:0031532,GO:0005634,GO:0042803,GO:0030054,GO:0002090,GO:0005938,GO:0001726,GO:0045202,GO:0005737,GO:0005829,GO:0007160,GO:0008360,GO:0042802,GO:0005515,GO:0042995,GO:0005654	10090.ENSMUSP00000026699		muskelin 1, intracellular mediator containing kelch motifs	Mkln1, A130067F06Rik; muskelin 1, intracellular mediator containing kelch motifs
ENSMUSG00000005547	856.022604015148	-2.43547	0.777801197339181	-3.13123	0.001740784232685	0.0857772839057016	2.75925505562674	1.06662770959428	Cyp2a5	13087	GO:0009804,GO:0006082,GO:0020037,GO:0071276,GO:0019373,GO:0008395,GO:0043231,GO:0005737,GO:0019899,GO:0006805,GO:0005881,GO:0035634,GO:0042168,GO:0008389,GO:0008392,GO:0016712	10090.ENSMUSP00000005685		cytochrome P450, family 2, subfamily a, polypeptide 5	Cyp2a5, CYPIIA5, Coh, Cyp15a2; cytochrome P450, family 2, subfamily a, polypeptide 5
ENSMUSG00000022508	378.071590276367	-2.25911	0.722214551371707	-3.12803	0.00175979577544742	0.0864343563772982	2.75453772919864	1.06331359757562	Bcl6	12053	GO:0000902,GO:0000977,GO:0000978,GO:0007266,GO:0003682,GO:0042092,GO:0002682,GO:0001817,GO:0005657,GO:0043565,GO:0048821,GO:0002376,GO:0005654,GO:0043380,GO:0000122,GO:0008285,GO:0005794,GO:0042802,GO:0001953,GO:0005515,GO:0001222,GO:0042382,GO:0030890,GO:0002829,GO:0006974,GO:0030183,GO:0030308,GO:0051272,GO:1990837,GO:0001227,GO:0003677,GO:0008104,GO:0045595,GO:0050727,GO:0031065,GO:0031490,GO:…	10090.ENSMUSP00000023151	ZBTB	B cell leukemia/lymphoma 6	Bcl6, Bcl5; B cell leukemia/lymphoma 6
ENSMUSG00000064350	28.3748348407613	-1.62949	0.521554474997142	-3.1243	0.0017822838620834	0.0866998533037756	2.74902312526064	1.0619816373498	mt-Ty	17747	GO:0006412,GO:0006414,GO:0005739,GO:0030533			tRNA	TrnY; tRNA-Tyr
ENSMUSG00000031617	259.262382347432	0.676327858019528	0.216398895705002	3.12537573639704	0.00177578078642047	0.0866998533037756	2.75061064729838	1.0619816373498	Tmem184c	234463	GO:0005215,GO:0016021,GO:0016020,GO:0006810	10090.ENSMUSP00000034030		transmembrane protein 184C	Tmem184c, 8430433H16Rik, Tmem34; transmembrane protein 184C
ENSMUSG00000054757	1606.07729234981	0.539859141935266	0.172783710852547	3.12447938102209	0.00178120004913338	0.0866998533037756	2.74928730156105	1.0619816373498	Akr1c20	116852	GO:0047115,GO:0004033,GO:0047086,GO:0035410,GO:0004032,GO:0004745,GO:0016655,GO:0006693,GO:0044597,GO:0031406,GO:0044598,GO:0005829,GO:0047787,GO:0045703,GO:0016229,GO:0047006,GO:0006694,GO:0032052,GO:0045550,GO:0047023,GO:0047042,GO:0001758,GO:0047743,GO:0005737,GO:0008202,GO:0018636,GO:0005634,GO:0043627,GO:0009410,GO:0042448,GO:0047045,GO:0047020	10090.ENSMUSP00000077363		aldo-keto reductase family 1, member C20	Akr1c20, 2610528B18Rik; aldo-keto reductase family 1, member C20
ENSMUSG00000000486	39.011370139381	-1.41011	0.451765261155824	-3.12134	0.00180031406375341	0.086745512451612	2.74465172586488	1.06175298302599	Septin1	54204100043580	GO:0060090,GO:0007049,GO:0008021,GO:0003924,GO:0034613,GO:0005525,GO:0005856,GO:0000166,GO:0015630,GO:0007056,GO:0051301,GO:0061640,GO:0042802,GO:0005575,GO:0051311,GO:0008150,GO:0017157,GO:0031105,GO:0030496,GO:0003674,GO:0005737,GO:0072687,GO:0005940,GO:0032153	10090.ENSMUSP00000101921		predicted gene 4532,septin 1	Septin1, Diff6, Pnutl3, Sept1; septin 1 |
ENSMUSG00000030120	2547.28873156499	0.485516674396358	0.155486977309302	3.12255523130112	0.00179288462024289	0.086745512451612	2.74644765823712	1.06175298302599	Mlf2	30853	GO:0005737,GO:0006355,GO:0005634,GO:0005515	10090.ENSMUSP00000032214		myeloid leukemia factor 2	Mlf2; myeloid leukemia factor 2
ENSMUSG00000035781	663.156431102015	-0.379746	0.12163744830562	-3.12195	0.00179659322034908	0.086745512451612	2.74555024351201	1.06175298302599	R3hdm4	109284	GO:0005634,GO:0003674,GO:0008150,GO:0005575,GO:0003676	10090.ENSMUSP00000044570		R3H domain containing 4	R3hdm4, C030046I01Rik; R3H domain containing 4
ENSMUSG00000022773	11.6217295698358	-1.63588	0.524321328711489	-3.12	0.00180852997327021	0.0868664901356853	2.74267428915949	1.06114772591995	Ypel1	106369	GO:0005634,GO:0046872,GO:0003674,GO:0008150,GO:0005575	10090.ENSMUSP00000039760		yippee like 1	Ypel1, 0610009L05Rik, 1700016N17Rik, 1700019O22Rik, 4921520K19Rik, 4930511F14Rik, DGL-1, Dgl1, Ppil2, mdgl-1; yippee like 1
ENSMUSG00000060802	33162.9308461699	-0.499722	0.160299282140586	-3.11743	0.00182434881378327	0.0873507391152958	2.73889212137044	1.05873341589758	B2m	12010	GO:0051289,GO:0002474,GO:0019731,GO:0010977,GO:0042803,GO:0001916,GO:0002503,GO:1900122,GO:0050829,GO:0002726,GO:0005829,GO:0071222,GO:0071283,GO:0007611,GO:0002376,GO:1900121,GO:0032092,GO:0030670,GO:0003254,GO:2000774,GO:0005794,GO:0006968,GO:0042824,GO:0033077,GO:0002481,GO:0005886,GO:0042802,GO:2000978,GO:0005515,GO:0071316,GO:0005615,GO:1990000,GO:0006826,GO:0019886,GO:0042026,GO:0045087,GO:…	10090.ENSMUSP00000099534		beta-2 microglobulin	B2m, Ly-m11, beta2-m, beta2m; beta-2 microglobulin
ENSMUSG00000116472	6.01995713964575	-2.71305	0.870990576243331	-3.1149	0.00184004337106011	0.0878260199616338	2.73517194025672	1.05637679785661	Gm49421
ENSMUSG00000074277	149.324507724216	-0.822634	0.264608489410245	-3.10887	0.00187801904422474	0.0893584936480186	2.72630000804446	1.04886416090708	Phldb3	232970	GO:0008150,GO:0005575,GO:0019899	10090.ENSMUSP00000073047		pleckstrin homology like domain, family B, member 3	Phldb3, EG232970, Gm10102; pleckstrin homology like domain, family B, member 3
ENSMUSG00000043924	13.0653520101347	-2.8192	0.90739133712421	-3.10693	0.00189039623983956	0.0896672060679037	2.72344715522384	1.04736636217142	Ncmap	230822	GO:0032290,GO:0016020,GO:0005887,GO:0005886,GO:0031641,GO:0043220,GO:0033270,GO:0031643,GO:0016021,GO:0019911	10090.ENSMUSP00000101485		noncompact myelin associated protein	Ncmap, A330049M08Rik, Mp11; noncompact myelin associated protein
ENSMUSG00000073491	10.9747046765835	-3.12795	1.00838929022198	-3.10192	0.00192267906996815	0.0898392418676234	2.71609320134323	1.04653392164082	Ifi213	623121	GO:0035458,GO:0003690	10090.ENSMUSP00000095070		interferon activated gene 213	Ifi213, E030037K03Rik, E430029J22Rik, Pydc4, Pyr-A; interferon activated gene 213
ENSMUSG00000037169	47.0748982715495	1.46193481031614	0.471229841649511	3.10238164289156	0.00191970295058014	0.0898392418676234	2.71676596760086	1.04653392164082	Mycn	18109	GO:0010628,GO:0000978,GO:0045607,GO:0048704,GO:0002053,GO:0005654,GO:0030324,GO:0010629,GO:0046983,GO:0048712,GO:0010942,GO:0008284,GO:0001228,GO:0005515,GO:0019900,GO:2000378,GO:1990837,GO:0003677,GO:0000981,GO:0005730,GO:0006355,GO:0006357,GO:0045893,GO:0005634,GO:0048754,GO:0001502,GO:0003700,GO:0042733,GO:0045944	10090.ENSMUSP00000045993	bHLH	v-myc avian myelocytomatosis viral related oncogene, neuroblastoma derived	Mycn, N-myc, Nmyc, Nmyc-1, Nmyc1, bHLHe37, c-nmyc; v-myc avian myelocytomatosis viral related oncogene, neuroblastoma derived
ENSMUSG00000032349	12852.8333590676	-0.936	0.301564329797272	-3.10381	0.001910435164661	0.0898392418676234	2.71886769658209	1.04653392164082	Elovl5	68801	GO:0019367,GO:0097447,GO:0034626,GO:0005783,GO:0006629,GO:0016021,GO:0102756,GO:0009922,GO:0030176,GO:0043025,GO:0016020,GO:0006631,GO:0006633,GO:0030148,GO:0042761,GO:0016740,GO:0042995,GO:0034625,GO:0045723	10090.ENSMUSP00000034904		ELOVL family member 5, elongation of long chain fatty acids (yeast)	Elovl5, 1110059L23Rik, HELO1; ELOVL family member 5, elongation of long chain fatty acids (yeast)
ENSMUSG00000024740	3580.66089892865	0.491690040629872	0.158518013324787	3.10179285191046	0.00192352507873672	0.0898392418676234	2.71590214703017	1.04653392164082	Ddb1	13194	GO:0019076,GO:0051702,GO:0005654,GO:0044877,GO:0006281,GO:0016567,GO:0071987,GO:0031465,GO:0070914,GO:0010498,GO:0005515,GO:0046726,GO:0042752,GO:0006974,GO:0003677,GO:0016055,GO:0006511,GO:0045070,GO:0032991,GO:1901990,GO:0005737,GO:0035518,GO:0035861,GO:0043066,GO:0045722,GO:0005634,GO:0030674,GO:0003684,GO:0031464,GO:0045732,GO:0048511,GO:0097602,GO:0080008,GO:0003676,GO:0043161	10090.ENSMUSP00000025649		damage specific DNA binding protein 1	Ddb1, 127kDa, p127-Ddb1; damage specific DNA binding protein 1
ENSMUSG00000031007	773.946088073453	0.452216293425411	0.145753428611585	3.10261170343041	0.00191821141176399	0.0898392418676234	2.71710352964569	1.04653392164082	Atp6ap2	70495	GO:0005765,GO:0031410,GO:0005789,GO:0043408,GO:0005764,GO:0030054,GO:0038023,GO:0005783,GO:0045202,GO:0030177,GO:0016471,GO:0016021,GO:0007042,GO:0045211,GO:0005768,GO:0090263,GO:0043005,GO:0005886,GO:0005615,GO:0016020,GO:0021903,GO:0016324,GO:0044297,GO:0048069,GO:0010008,GO:0042995,GO:0032914,GO:0060323,GO:0021626,GO:0009897,GO:0002003	10090.ENSMUSP00000033313		ATPase, H+ transporting, lysosomal accessory protein 2	Atp6ap2, (P)RR, 5730403E06Rik, APT6M8-9, ATP6M8-9, Atp6ip2, M8-9, PRR; ATPase, H+ transporting, lysosomal accessory protein 2
ENSMUSG00000027823	698.962683226529	0.456967596977389	0.147450483283656	3.09912580007149	0.00194092587809261	0.0903747321707585	2.7119910495421	1.04395297674509	Gmps	229363	GO:0006164,GO:0000166,GO:0005524,GO:0016874,GO:0016462,GO:0003921,GO:0005737,GO:0005829,GO:0006541,GO:0032263,GO:0003922,GO:0006177	10090.ENSMUSP00000029405		guanine monophosphate synthetase	Gmps, 670032, Gm9479; guanine monophosphate synthetase
ENSMUSG00000026797	25.9381688949799	-1.10655	0.357804309123182	-3.09262	0.00198400862247649	0.0920991319689849	2.70245644473939	1.03574446299378	Stxbp1	20910	GO:0106022,GO:0043274,GO:0047485,GO:0048471,GO:0007269,GO:0007412,GO:0005829,GO:0005856,GO:0000149,GO:0030141,GO:0071346,GO:0031338,GO:0005654,GO:0006904,GO:0016192,GO:0043209,GO:0098978,GO:0005886,GO:0015031,GO:0031091,GO:0042802,GO:0005739,GO:1903296,GO:0005515,GO:0035493,GO:0019904,GO:0016188,GO:0032229,GO:0006887,GO:0060292,GO:0031629,GO:0050821,GO:0048787,GO:2000367,GO:0016020,GO:0032991,GO:…	10090.ENSMUSP00000089051		syntaxin binding protein 1	Stxbp1, MMS10-G, Ms10g, Munc-18a, Munc18-1, N-sec1, Rb-sec1, Sxtbp1, Unc18-1, Unc18h, nsec1; syntaxin binding protein 1
ENSMUSG00000038379	69.5049754741639	0.921868173372405	0.298495346599329	3.08838373487219	0.00201248422925458	0.093137036093101	2.69626751427664	1.03087758676932	Ttk	22137	GO:0000776,GO:0004713,GO:0043515,GO:0033316,GO:0004712,GO:0007059,GO:0000166,GO:0034502,GO:0005524,GO:0034501,GO:0004674,GO:0042802,GO:0018108,GO:0018107,GO:0016321,GO:0016301,GO:0016020,GO:0007094,GO:0005819,GO:0005737,GO:0098768,GO:0004672,GO:0007093,GO:0018105,GO:0016740,GO:0046777,GO:0005634,GO:1903096,GO:0016310,GO:0051304,GO:0006468	10090.ENSMUSP00000064839		Ttk protein kinase	Ttk, Esk1, Mps1, PYT, esk; Ttk protein kinase
ENSMUSG00000051439	293.241425821273	1.12424315295362	0.364285069009401	3.08616314143965	0.00202757542499633	0.0935511012757398	2.69302298123497	1.02895109565556	Cd14	12475	GO:0045121,GO:0071222,GO:0002376,GO:0006898,GO:0031362,GO:0001819,GO:0005794,GO:0009986,GO:0001530,GO:0005886,GO:0032760,GO:0005615,GO:0016020,GO:0034142,GO:0032757,GO:0045087,GO:0032481,GO:0005576,GO:0071223,GO:0071726,GO:0009617,GO:0071723,GO:0070891,GO:0031663,GO:0071219,GO:0032729,GO:0002237,GO:0006954,GO:0045807,GO:0046696,GO:0071727,GO:1901224,GO:0031225,GO:0009897,GO:0034612	10090.ENSMUSP00000056669		CD14 antigen	Cd14; CD14 antigen
ENSMUSG00000045467	9.93512459842436	-1.62714	0.527425994569537	-3.08506	0.0020351126206215	0.0936151805485892	2.69141155245295	1.02865372077138	Ttll13	269954	GO:0005874,GO:0000166,GO:0070740,GO:0005524,GO:0016874,GO:0046872,GO:0006464,GO:0015631,GO:0000226,GO:0005929,GO:0018095	10090.ENSMUSP00000062795		tubulin tyrosine ligase-like family, member 13	Ttll13, 1700111A04Rik, 4921538O11; tubulin tyrosine ligase-like family, member 13
ENSMUSG00000029524	203.821472836949	-0.680498	0.220696126690289	-3.08342	0.00204637689207506	0.0938498028877558	2.68901437694133	1.02756663518808	Sirt4	75387	GO:0003950,GO:0061690,GO:0000820,GO:0034983,GO:0006476,GO:0019213,GO:0005759,GO:0047708,GO:0046322,GO:0010667,GO:0005739,GO:0005515,GO:0046889,GO:0006974,GO:0070403,GO:0046676,GO:0006471,GO:0016740,GO:1904182,GO:0034979,GO:0072350,GO:0046872,GO:1903217,GO:0005743,GO:0006541	10090.ENSMUSP00000107697		sirtuin 4	Sirt4, 4930596O17Rik; sirtuin 4
ENSMUSG00000020395	8.3376806059325	-2.8868	0.936593754647879	-3.08223	0.00205454525955472	0.0939414598257662	2.68728428722841	1.02714269527744	Itk	16428	GO:0004713,GO:0004715,GO:0005829,GO:0032633,GO:0002376,GO:0001819,GO:0000166,GO:0050852,GO:0005524,GO:0038083,GO:0005886,GO:0005515,GO:0016301,GO:0002250,GO:0005911,GO:0007202,GO:0035556,GO:0005737,GO:0004672,GO:0016740,GO:0032609,GO:0005634,GO:0046872,GO:0016310,GO:0046629,GO:0050853,GO:0001865,GO:0006468	10090.ENSMUSP00000104860		IL2 inducible T cell kinase	Itk, Emt, Tcsk, Tsk; IL2 inducible T cell kinase
ENSMUSG00000034371	9581.92991340633	-0.624984	0.202900759905836	-3.08024	0.00206831929762277	0.09428811265151	2.68438241601739	1.02554305737166	Tkfc	225913	GO:0034012,GO:0006071,GO:0003824,GO:0005829,GO:0045088,GO:0061624,GO:0000166,GO:0005524,GO:0046835,GO:0005515,GO:0016301,GO:0016829,GO:0044262,GO:0016740,GO:0061625,GO:0008152,GO:0004371,GO:0050354,GO:0046872,GO:0016310,GO:0019563,GO:0039534	10090.ENSMUSP00000044556		triokinase, FMN cyclase	Tkfc, Dak; triokinase, FMN cyclase
ENSMUSG00000028718	24.7584366068184	1.11467076827865	0.362549755580765	3.07453184320335	0.00210833213275939	0.0953315631693021	2.67606097217748	1.02076328571238	Stil	20460	GO:1900087,GO:0005856,GO:0030900,GO:0051298,GO:0005813,GO:0035264,GO:0007368,GO:0005814,GO:0045737,GO:0046601,GO:0042802,GO:0120099,GO:0005515,GO:0000578,GO:0071539,GO:0001701,GO:0007275,GO:0001947,GO:0046599,GO:0005737,GO:0021915,GO:0043066,GO:0033504,GO:0030903,GO:0071174,GO:0007052,GO:0001843,GO:0007224,GO:1905515	10090.ENSMUSP00000030490		Scl/Tal1 interrupting locus	Stil, Sil; Scl/Tal1 interrupting locus
ENSMUSG00000027176	202.531155662128	0.667585696880686	0.21713205331418	3.0745607877374	0.00210812755916542	0.0953315631693021	2.6761031142538	1.02076328571238	Cstf3	228410	GO:0006396,GO:0006397,GO:0005634,GO:0003729,GO:0031123,GO:0005654	10090.ENSMUSP00000028599		cleavage stimulation factor, 3' pre-RNA, subunit 3	Cstf3, 4732468G05Rik, CstF-77; cleavage stimulation factor, 3' pre-RNA, subunit 3
ENSMUSG00000079057	8589.81803368017	-0.602092	0.195847095704175	-3.0743	0.00210999190779291	0.0953315631693021	2.67571921029834	1.02076328571238	Cyp4v3	102294	GO:0016491,GO:0016020,GO:0046872,GO:0016705,GO:0020037,GO:0102033,GO:0004497,GO:0005783,GO:0005506,GO:0006629,GO:0016021,GO:0005789,GO:0010430	10090.ENSMUSP00000092966		cytochrome P450, family 4, subfamily v, polypeptide 3	Cyp4v3, Cyp4v2; cytochrome P450, family 4, subfamily v, polypeptide 3
ENSMUSG00000071637	218.691968901164	1.04445775921468	0.339919563305782	3.07266151161508	0.00212158988723813	0.0953379711761787	2.67333856337673	1.02073409424205	Cebpd	12609	GO:0000978,GO:0043565,GO:0090575,GO:0005654,GO:0048839,GO:0042802,GO:0001228,GO:0005515,GO:1990837,GO:0000976,GO:0003677,GO:0000981,GO:0045595,GO:0002244,GO:0045669,GO:0006355,GO:0006357,GO:0045892,GO:0045444,GO:0005634,GO:0003700,GO:0045944		TF_bZIP	CCAAT/enhancer binding protein (C/EBP), delta	Cebpd, c/EBPdelta; CCAAT/enhancer binding protein (C/EBP), delta
ENSMUSG00000032366	975.330386813234	0.572276554942654	0.186256930637555	3.07251146566069	0.0021226567863342	0.0953379711761787	2.67312022149626	1.02073409424205	Tpm1	22003	GO:0003779,GO:0047485,GO:0007015,GO:0045785,GO:0001725,GO:0042803,GO:0030336,GO:0005829,GO:0005856,GO:0008360,GO:0051015,GO:0005200,GO:0051496,GO:0045214,GO:0015629,GO:0008092,GO:0042802,GO:0055010,GO:0005515,GO:0030049,GO:0032781,GO:0042060,GO:0001701,GO:0051693,GO:0032991,GO:0031529,GO:0030016,GO:0005737,GO:1904706,GO:0005862,GO:0003065,GO:0009790,GO:0032059,GO:0060048,GO:0006936,GO:0032587,GO:…	10090.ENSMUSP00000109337		tropomyosin 1, alpha	Tpm1, TM2, TPM1kappa, Tm3, Tmpa, Tpm-1, alpha-TM; tropomyosin 1, alpha
ENSMUSG00000078812	7891.29778058693	0.376631071158997	0.122627300521376	3.07134764899553	0.00213094880655059	0.0954289015545273	2.6714269835564	1.02032007514136	Eif5a	276770	GO:0047485,GO:0051028,GO:0005783,GO:0051149,GO:0003723,GO:2000379,GO:0007204,GO:0045905,GO:0003746,GO:0010666,GO:0015031,GO:0043025,GO:0016020,GO:0005643,GO:0045901,GO:0005737,GO:0030425,GO:0043066,GO:0017070,GO:0005634,GO:0043065,GO:0005642,GO:0043022	10090.ENSMUSP00000047008		eukaryotic translation initiation factor 5A	Eif5a, D19Wsu54e, Eif4d, Eif5a1, eIF-4D, eIF-5A, eIF-5A-1, eIF-5A1; eukaryotic translation initiation factor 5A
ENSMUSG00000039114	2948.31109660451	0.672505525359603	0.219231143911508	3.06756382036239	0.00215811371635274	0.0963619925078791	2.66592567499911	1.01609422853432	Nrn1	68404	GO:1990138,GO:0046658,GO:0005615,GO:0016020,GO:0007399,GO:0030054,GO:0098978,GO:0045202,GO:0005886,GO:0042802,GO:0005515,GO:0031225,GO:2000300,GO:0007409,GO:0032281	10090.ENSMUSP00000040900		neuritin 1	Nrn1, 0710008J23Rik, Cpg15, Nrn; neuritin 1
ENSMUSG00000044231	51.4947948321719	-0.765818	0.249730504916698	-3.06658	0.00216524032669804	0.0963975123225274	2.66449389295206	1.0159341735509	Nhlrc1	105193	GO:0048471,GO:0005783,GO:1903076,GO:0031398,GO:0044260,GO:0005978,GO:0004842,GO:0005515,GO:0001932,GO:0005977,GO:0016740,GO:0034976,GO:0010468,GO:0005634,GO:0045859,GO:0046872,GO:0061630,GO:0006914,GO:0000209,GO:0031396,GO:0043161	10090.ENSMUSP00000054990		NHL repeat containing 1	Nhlrc1, B230309E09Rik, EPM2B; NHL repeat containing 1
ENSMUSG00000041293	56.2997740905436	1.66538143957822	0.543466748987094	3.06436675782306	0.00218131316141418	0.096829953923301	2.66128198022098	1.01399027480646	Adgrf1	77596	GO:0016020,GO:0007165,GO:0032793,GO:0005886,GO:0007166,GO:0004888,GO:0004930,GO:0007186,GO:0005515,GO:0007416,GO:0031175,GO:0016021,GO:0007613,GO:0007189	10090.ENSMUSP00000049380		adhesion G protein-coupled receptor F1	Adgrf1, 5031409J19Rik, Gpr110, KPG_009; adhesion G protein-coupled receptor F1
ENSMUSG00000034792	8.36814162690225	-1.77709	0.581730691702949	-3.05483	0.00225191019308927	0.0988114829970524	2.64744893328049	1.00519258261408	Gna15	14676	GO:0031683,GO:0001508,GO:0000166,GO:0016020,GO:0046872,GO:0003924,GO:0007165,GO:0007200,GO:0005525,GO:0060158,GO:0005834,GO:0007186,GO:0001664,GO:0007188,GO:0019001,GO:0051482	10090.ENSMUSP00000049175		guanine nucleotide binding protein, alpha 15	Gna15, G[a]15, Galpha15, Hg1l; guanine nucleotide binding protein, alpha 15
ENSMUSG00000023039	11.6089772283585	1.61171236772242	0.527471396970002	3.05554457925247	0.00224652203412694	0.0988114829970524	2.64848931744362	1.00519258261408	Krt7	110310	GO:0045095,GO:0045109,GO:0005882,GO:0030280,GO:0005737,GO:0031424,GO:0005515	10090.ENSMUSP00000069900		keratin 7	Krt7, D15Wsu77e, K7, Krt2-7; keratin 7
ENSMUSG00000003526	1446.79526024267	-1.04641	0.342353806837304	-3.05651	0.00223933730766864	0.0988114829970524	2.64988048443535	1.00519258261408	Prodh	19125	GO:0005654,GO:0016491,GO:0016597,GO:0010942,GO:0005743,GO:0043231,GO:0005739,GO:0004657,GO:0010133,GO:0006560,GO:0071949,GO:0006562	10090.ENSMUSP00000003620		proline dehydrogenase	Prodh, Pro-1, Pro1, Ym24d07; proline dehydrogenase
ENSMUSG00000048332	91.7402639596051	0.785278742567385	0.256918054129715	3.05653390232711	0.00223912157521743	0.0988114829970524	2.64992232535235	1.00519258261408	Lhfp	108927	GO:0003674,GO:0016021,GO:0008150,GO:0016020	10090.ENSMUSP00000056364		lipoma HMGIC fusion partner	Lhfpl6, 2810489O06Rik, Lhfp; LHFPL tetraspan subfamily member 6
ENSMUSG00000020312	23.436267575992	1.65017132928298	0.540688021054951	3.05198425898781	0.0022733402207468	0.0994651672445136	2.64333556430316	1.00232898279244	Shc2	216148	GO:0030971,GO:0035556,GO:0007169,GO:0005886,GO:0019901	10090.ENSMUSP00000129491		SHC (Src homology 2 domain containing) transforming protein 2	Shc2, 6720466E06, SCK, ShcB, Sli; SHC (Src homology 2 domain containing) transforming protein 2
ENSMUSG00000031767	7966.46632376052	-0.981483	0.321694493729082	-3.05098	0.00228096734657776	0.0995129192521287	2.6418809318661	1.00212053336798	Nudt7	67528	GO:0046356,GO:0009132,GO:0050873,GO:0015938,GO:0030145,GO:0003723,GO:0003986,GO:0010945,GO:0016818,GO:0000287,GO:1902858,GO:1901289,GO:0005782,GO:0005777,GO:2001294,GO:0030515,GO:0044580,GO:0046872,GO:0016787,GO:1902859,GO:0036114,GO:0050072	10090.ENSMUSP00000073213		nudix (nucleoside diphosphate linked moiety X)-type motif 7	Nudt7, 1300007B24Rik, 2210404C19Rik; nudix hydrolase 7
ENSMUSG00000116718	41.7727033215033	-1.16724	0.382720550840084	-3.04986	0.00228950944912557	0.0996002024925312	2.64025755973854	1.00173977863153	Gm49668
ENSMUSG00000054226	2050.55808728181	-0.771463	0.253055449803082	-3.04859	0.00229916886551496	0.0997354562573525	2.63842913022351	1.00115042123204	Tprkb	69786	GO:0005634,GO:0002949,GO:0000408,GO:0008033,GO:0005737,GO:0005829,GO:0000722,GO:0019901	10090.ENSMUSP00000063927		Tp53rk binding protein	Tprkb, 0610033G21Rik, 1810034M08Rik, Cgi-121, DRWMS1, mDRWMS1; Tp53rk binding protein
ENSMUSG00000001444	5.70365620972723	-3.31437	1.08871048014277	-3.04431	0.00233218133131466	0.10059431430764	2.63223768541913	0.997426565349664	Tbx21	57765	GO:0010628,GO:0000978,GO:0043565,GO:0045580,GO:0030217,GO:2000552,GO:2000329,GO:0000122,GO:0002296,GO:0072676,GO:0001228,GO:0005515,GO:2000556,GO:1990837,GO:0000976,GO:0001708,GO:0043025,GO:0001227,GO:0003677,GO:0000981,GO:0048304,GO:0050776,GO:0006355,GO:0032703,GO:0006357,GO:0045892,GO:0045893,GO:0005634,GO:0071310,GO:2000320,GO:0003700,GO:0045944,GO:0043161	10090.ENSMUSP00000001484	T-box	T-box 21	Tbx21, TBT1, Tbet, Tblym; T-box 21
ENSMUSG00000026222	134.204390992927	-1.06987	0.35138986228903	-3.04469	0.00232918169295409	0.10059431430764	2.63279663204515	0.997426565349664	Sp100	20684	GO:0042803,GO:0032526,GO:0046826,GO:0016604,GO:0043433,GO:0005654,GO:0070087,GO:0000122,GO:0034341,GO:0046983,GO:0042802,GO:0051091,GO:0045765,GO:0005515,GO:0019900,GO:0019904,GO:0061629,GO:0034399,GO:0000723,GO:0003677,GO:1902044,GO:0000981,GO:0005737,GO:0016605,GO:0034097,GO:0032897,GO:0030870,GO:0005730,GO:0051271,GO:0045185,GO:0034340,GO:0006978,GO:0006357,GO:0045892,GO:0045893,GO:0005634,GO:…	10090.ENSMUSP00000066399	SAND	nuclear antigen Sp100	Sp100, A430075G10Rik; nuclear antigen Sp100
ENSMUSG00000031696	1314.24299849626	0.415088870107008	0.136488883757477	3.04119177093254	0.00235643693771549	0.101353414727842	2.62774417821228	0.994161614780774	Vps35	65114	GO:0010628,GO:0005770,GO:0099073,GO:0048471,GO:0032268,GO:1902823,GO:0010821,GO:0005769,GO:0005764,GO:2000331,GO:0045202,GO:0005829,GO:0030906,GO:0016021,GO:0050728,GO:0033365,GO:0005768,GO:0010629,GO:0032456,GO:0099074,GO:0031647,GO:0043653,GO:0090263,GO:0060548,GO:0006624,GO:0043005,GO:0015031,GO:0060161,GO:0098978,GO:0005739,GO:0042147,GO:0014069,GO:0007416,GO:0005515,GO:0031648,GO:0032463,GO:…	10090.ENSMUSP00000034131		VPS35 retromer complex component	Vps35, Mem3; VPS35 retromer complex component
ENSMUSG00000046591	12.4938613055132	1.63610509454452	0.539405512517624	3.03316346714395	0.00242004468910053	0.101856943729332	2.61617661416396	0.992009359196552	Ticrr	77011	GO:0006281,GO:0007049,GO:0005634,GO:0003682,GO:0006260,GO:0043231,GO:0005829,GO:0010212,GO:0007095,GO:0005654,GO:0006974,GO:0030174,GO:0033314	10090.ENSMUSP00000041377		TOPBP1-interacting checkpoint and replication regulator	Ticrr, 5730590G19Rik, Lrrk1; TOPBP1-interacting checkpoint and replication regulator
ENSMUSG00000031398	42.267577843908	1.04760557992078	0.345020284613979	3.03635938708033	0.00239453766327214	0.101856943729332	2.62077832762425	0.992009359196552	Plxna3	18846	GO:0021637,GO:0051495,GO:0005887,GO:0007162,GO:0008360,GO:0016021,GO:0050919,GO:1990138,GO:0021785,GO:0007165,GO:0002116,GO:0005886,GO:0030334,GO:0050772,GO:0021860,GO:0016020,GO:0007411,GO:0043087,GO:0048843,GO:0097485,GO:0021612,GO:0071526,GO:0017154,GO:1902287,GO:0021766	10090.ENSMUSP00000004326		plexin A3	Plxna3, PlexA3, Plxa3, Plxn3, Plxn4, SEX, mKIAA4078; plexin A3
ENSMUSG00000058881	63.8387949983218	-0.877698	0.289299451532382	-3.03387	0.00241435697579407	0.101856943729332	2.61719851669278	0.992009359196552	Zfp516	329003	GO:0000978,GO:0045893,GO:0003677,GO:0120162,GO:0005634,GO:0000981,GO:0046872,GO:0060612,GO:0000987,GO:0009409,GO:0050873,GO:0006355,GO:0140297	10090.ENSMUSP00000126629	zf-C2H2	zinc finger protein 516	Zfp516, C330029B10Rik, D230016L03, Zfp26l, Znf516, mKIAA0222; zinc finger protein 516
ENSMUSG00000023505	898.475600455969	0.710987422432257	0.2344670967605	3.03235478348805	0.00242653819590334	0.101856943729332	2.6150128681074	0.992009359196552	Cdca3	14793	GO:0007049,GO:0003674,GO:0051301,GO:0005737,GO:0005912	10090.ENSMUSP00000024270		cell division cycle associated 3	Cdca3, 2410005A12Rik, C8, Grcc8, Tome-1; cell division cycle associated 3
ENSMUSG00000009647	428.100415175461	-0.625243	0.205995463289424	-3.03523	0.00240356178643211	0.101856943729332	2.61914470933245	0.992009359196552	Mcu	215999	GO:0015292,GO:0006816,GO:0034704,GO:0016021,GO:0051560,GO:0031305,GO:0042802,GO:0005739,GO:0005515,GO:0090141,GO:0032024,GO:0042593,GO:0006811,GO:0019722,GO:0016020,GO:0090023,GO:0051561,GO:1990246,GO:0090527,GO:0051259,GO:0006851,GO:0005743,GO:0070588,GO:0005262,GO:0036444	10090.ENSMUSP00000020312		mitochondrial calcium uniporter	Mcu, 2010012O16Rik, C10orf42, Ccdc109a, D130073L02Rik, Gm64; mitochondrial calcium uniporter
ENSMUSG00000019861	514.355192661952	0.482914965177987	0.159255876748677	3.03232116162393	0.00242680851516466	0.101856943729332	2.61496448987661	0.992009359196552	Gopc	94221	GO:0042803,GO:0030054,GO:2000009,GO:0045202,GO:0043004,GO:0010360,GO:0005794,GO:0005886,GO:0015031,GO:0007289,GO:0008022,GO:0042802,GO:0005515,GO:0016020,GO:0030695,GO:0032991,GO:0005737,GO:0030140,GO:0042995,GO:0005109,GO:0006914,GO:0044325	10090.ENSMUSP00000101115		golgi associated PDZ and coiled-coil motif containing	Gopc, 2210402P09Rik, CAL, FIG, GOPC1, PIST; golgi associated PDZ and coiled-coil motif containing
ENSMUSG00000030834	2017.36518964817	-0.474293	0.156422328892883	-3.03213	0.00242835088491709	0.101856943729332	2.61468855961773	0.992009359196552	Abcc6	27421	GO:0030505,GO:0016328,GO:0016021,GO:0005654,GO:1904383,GO:0015867,GO:0071716,GO:0000166,GO:0005524,GO:0030504,GO:0005886,GO:0016887,GO:0006855,GO:0042626,GO:0016020,GO:0055074,GO:0055085,GO:0046034,GO:0110148,GO:0016324,GO:0005576,GO:0016323,GO:0055062,GO:0010467,GO:0032026,GO:0015431,GO:0030643,GO:0008559	10090.ENSMUSP00000002850		ATP-binding cassette, sub-family C (CFTR/MRP), member 6	Abcc6, Abcc1b, DCC, Dyscalc1, Mrp6, dyscalc; ATP-binding cassette, sub-family C (CFTR/MRP), member 6
ENSMUSG00000022868	226245.686896168	0.429809032026656	0.141705031764453	3.03312470047711	0.00242035561144523	0.101856943729332	2.61612082048972	0.992009359196552	Ahsg	11625	GO:0030502,GO:0008584,GO:0062023,GO:0005794,GO:0046627,GO:0010951,GO:0030308,GO:0006953,GO:0005615,GO:0030294,GO:0004869,GO:0032991,GO:0005576,GO:0050727,GO:0004866,GO:0065003,GO:0050766,GO:0031012,GO:0001503,GO:0045780	10090.ENSMUSP00000023583		alpha-2-HS-glycoprotein	Ahsg; alpha-2-HS-glycoprotein
ENSMUSG00000025809	2694.0485966427	0.38818587053563	0.127939392607483	3.03413876386439	0.00241223448434563	0.101856943729332	2.61758047832802	0.992009359196552	Itgb1	16412	GO:0003779,GO:0030175,GO:0038023,GO:0031345,GO:0010976,GO:0070830,GO:2000811,GO:0008285,GO:0045211,GO:0005768,GO:0050731,GO:0009986,GO:0034681,GO:0031175,GO:0007155,GO:2000273,GO:0001708,GO:0016020,GO:0033627,GO:0034113,GO:0001968,GO:0050839,GO:0050901,GO:0000082,GO:0007229,GO:0030056,GO:0043065,GO:0150103,GO:0045807,GO:0032587,GO:0034680,GO:0035748,GO:0005102,GO:0031410,GO:0045121,GO:0034667,GO:…	10090.ENSMUSP00000087457		integrin beta 1 (fibronectin receptor beta)	Itgb1, 4633401G24Rik, CD29, Fnrb, Gm9863, gpIIa; integrin beta 1 (fibronectin receptor beta)
ENSMUSG00000090942	61.8947939544843	-1.37124	0.453352492977685	-3.02467	0.00248903728483236	0.102546410858146	2.60396859777643	0.989079535410482	F830016B08Rik	240328	GO:0003924,GO:0035458,GO:0006952,GO:0005789	10090.ENSMUSP00000131437		RIKEN cDNA F830016B08 gene	F830016B08Rik, Ifgga4; RIKEN cDNA F830016B08 gene
ENSMUSG00000029591	182.256764980577	0.819015363876511	0.270653349150251	3.02606772259759	0.00247756804198098	0.102546410858146	2.60597440955667	0.989079535410482	Ung	22256	GO:0006281,GO:0043066,GO:0016447,GO:0016799,GO:0005634,GO:0045437,GO:0097510,GO:0016787,GO:0003684,GO:0045190,GO:0005739,GO:0004844,GO:0016446,GO:0043024,GO:0005654,GO:0006974,GO:0006284	10090.ENSMUSP00000031587		uracil DNA glycosylase	Ung, UNG1, UNG2; uracil DNA glycosylase
ENSMUSG00000051495	1186.03986116091	0.731368022076611	0.241828971858546	3.02431928009194	0.00249193301047643	0.102546410858146	2.60346363680078	0.989079535410482	Irf2bp2	270110	GO:0000122,GO:0006357,GO:0002327,GO:0005634,GO:0046872,GO:0005737,GO:0003714,GO:0005654	10090.ENSMUSP00000062753		interferon regulatory factor 2 binding protein 2	Irf2bp2, E130305N23Rik, IRF-2BP2; interferon regulatory factor 2 binding protein 2
ENSMUSG00000027018	281.84331845452	0.565783639790723	0.187018977007605	3.02527395264126	0.00248408013260027	0.102546410858146	2.6048343985982	0.989079535410482	Hat1	107435	GO:0010485,GO:0016573,GO:0042393,GO:0005634,GO:0031509,GO:0016740,GO:0016746,GO:0004402,GO:0032991,GO:0006335,GO:0006325,GO:0006336,GO:0000785,GO:0005739,GO:0043967,GO:0005654	10090.ENSMUSP00000107750		histone aminotransferase 1	Hat1, 2410071B14Rik, Hat-1, KAT1; histone aminotransferase 1
ENSMUSG00000029038	597.899235155442	0.470633875217321	0.155527277973141	3.02605357304972	0.00247768398804004	0.102546410858146	2.6059540857736	0.989079535410482	Ssu72	68991	GO:0004721,GO:0006397,GO:0017018,GO:0005634,GO:0005847,GO:0008420,GO:0006369,GO:0016787,GO:0005737,GO:0005829,GO:0070940,GO:0006378,GO:0005654,GO:0004722	10090.ENSMUSP00000030905		Ssu72 RNA polymerase II CTD phosphatase homolog (yeast)	Ssu72, 1190002E22Rik, 1500011L16Rik, 2610101M12Rik; Ssu72 RNA polymerase II CTD phosphatase homolog (yeast)
ENSMUSG00000043323	265.585155401178	-0.462631	0.152880178884824	-3.0261	0.00247730573990529	0.102546410858146	2.60602039108887	0.989079535410482	Fbrsl1	381668	GO:0008150,GO:0005575	10090.ENSMUSP00000063879		fibrosin-like 1	Fbrsl1, 2410025L10Rik, Gm1049, Gm29766, mKIAA1545; fibrosin-like 1
ENSMUSG00000033047	1436.25	0.393528987247658	0.129937048075875	3.02861264800984	0.00245679464508062	0.102546410858146	2.60963114316808	0.989079535410482	Eif3l	223691	GO:0003743,GO:0001650,GO:0005737,GO:0075525,GO:0005730,GO:0005515,GO:0006412,GO:0005852,GO:0006413,GO:0005654	10090.ENSMUSP00000038839		eukaryotic translation initiation factor 3, subunit L	Eif3l, 0610011H21Rik, D15N1e, Eif3eip, Eif3ip, Eif3s6ip, HSP-66Y, PAF67; eukaryotic translation initiation factor 3, subunit L
ENSMUSG00000006585	157.227681224226	0.934892133339446	0.309491915729737	3.02073199920297	0.00252164445087995	0.103489375765763	2.59831614849506	0.98510423265281	Cdt1	67177	GO:0000776,GO:0007049,GO:0003682,GO:0006260,GO:1905342,GO:0045786,GO:0016604,GO:0000775,GO:0005654,GO:0007059,GO:0031334,GO:0033044,GO:0051301,GO:0070182,GO:0005515,GO:0051383,GO:0033262,GO:2000104,GO:0003677,GO:0045740,GO:0005694,GO:1905341,GO:0072708,GO:1902426,GO:0035563,GO:0030174,GO:0005634,GO:0000278,GO:2000105,GO:0071163,GO:0000076,GO:1902595,GO:0051315	10090.ENSMUSP00000006760		chromatin licensing and DNA replication factor 1	Cdt1, 2610318F11Rik, DUP, Ris2; chromatin licensing and DNA replication factor 1
ENSMUSG00000026527	5.09272505234625	-2.8626	0.948076480594507	-3.01938	0.0025329417160588	0.103662973869952	2.59637480337379	0.984376336333992	Rgs7	24012	GO:0005096,GO:0045121,GO:0001965,GO:0005829,GO:0031681,GO:1901381,GO:0060078,GO:0005635,GO:0045211,GO:0009968,GO:0098978,GO:0005886,GO:0043547,GO:0005515,GO:0016020,GO:0032991,GO:0035556,GO:0008277,GO:0005737,GO:0044292,GO:0007186,GO:0005634,GO:0098793	10090.ENSMUSP00000027812		regulator of G protein signaling 7	Rgs7; regulator of G protein signaling 7
ENSMUSG00000002870	189.132445798555	0.951424041046492	0.315187624764716	3.01859580228354	0.00253949095320453	0.103662973869952	2.5952533299826	0.984376336333992	Mcm2	17216	GO:0007049,GO:0006260,GO:0019899,GO:0071162,GO:1905775,GO:0005654,GO:0000166,GO:0042393,GO:0005524,GO:0017116,GO:0090102,GO:0042555,GO:0043138,GO:0003678,GO:1902975,GO:0003677,GO:0032508,GO:0006334,GO:0005694,GO:0000727,GO:0006270,GO:0006915,GO:0005737,GO:0000785,GO:0071353,GO:0006268,GO:0003688,GO:0003697,GO:0005634,GO:0004386,GO:0016787,GO:0046872,GO:0005664	10090.ENSMUSP00000061923		minichromosome maintenance complex component 2	Mcm2, BM28, CDCL1, Mcmd2, mKIAA0030; minichromosome maintenance complex component 2
ENSMUSG00000043079	96.726445382917	0.638307103883147	0.21199180733696	3.01099892444693	0.00260389774940343	0.106007880033199	2.58437607376811	0.974661850511297	Synpo	104027	GO:0003779,GO:0099170,GO:0001725,GO:0099588,GO:0030054,GO:0051492,GO:0043197,GO:0045202,GO:0005829,GO:0005856,GO:0098685,GO:0098886,GO:0008542,GO:0032233,GO:0015629,GO:0030018,GO:0098978,GO:0030865,GO:0097444,GO:0005737,GO:0030425,GO:0005923,GO:0030424,GO:0048169,GO:0042995,GO:0071944,GO:1905355,GO:0005634	10090.ENSMUSP00000095174		synaptopodin	Synpo, 9030217H17Rik, 9130229N11, 9330140I15Rik; synaptopodin
ENSMUSG00000001228	122.525561471722	1.39130346970028	0.462557005830379	3.00785298279641	0.00263100383384376	0.10682577166428	2.57988	0.971323961339425	Uhrf1	18140	GO:0007049,GO:0031410,GO:0000791,GO:0000792,GO:0006325,GO:0035064,GO:0005657,GO:0005654,GO:0006281,GO:0000122,GO:0042393,GO:0004842,GO:0005886,GO:0042802,GO:0005515,GO:0006974,GO:0044729,GO:0003677,GO:0006511,GO:0008270,GO:0000785,GO:0010390,GO:0016740,GO:0032270,GO:0005634,GO:0010216,GO:0046872,GO:0051865,GO:0061630,GO:0008327,GO:0016574,GO:0000987,GO:0050678,GO:0016567,GO:0016363	10090.ENSMUSP00000001258		ubiquitin-like, containing PHD and RING finger domains, 1	Uhrf1, ICBP90, Np95, RNF106; ubiquitin-like, containing PHD and RING finger domains, 1
ENSMUSG00000078768	6.20426335880186	-2.1636	0.720157082048937	-3.00434	0.00266156780367161	0.107779338773149	2.57486246566055	0.967464485130917	Zfp566	72556	GO:0000122,GO:0000977,GO:0001227,GO:0006357,GO:0000981	10090.ENSMUSP00000086164	zf-C2H2	zinc finger protein 566	Zfp566, 2700043M03Rik, mszf4; zinc finger protein 566
ENSMUSG00000032690	41.2543974216242	-1.55465	0.517892981516473	-3.00188	0.00268319776846037	0.107795169452711	2.57134731592827	0.967400700439046	Oas2	246728	GO:1903487,GO:0048471,GO:0009615,GO:0060337,GO:0005829,GO:0002376,GO:0003723,GO:0005654,GO:0006401,GO:0016779,GO:0001730,GO:0000166,GO:0070106,GO:0005524,GO:0045071,GO:0032728,GO:0032760,GO:0016020,GO:0045087,GO:0060700,GO:0051607,GO:0005737,GO:0009617,GO:0016740,GO:0003725,GO:0042742,GO:0046872	10090.ENSMUSP00000060082		2'-5' oligoadenylate synthetase 2	Oas2, Oasl11; 2'-5' oligoadenylate synthetase 2
ENSMUSG00000022040	10214.3774765159	-0.800945	0.266798995492663	-3.00205	0.00268163958130558	0.107795169452711	2.5715995927665	0.967400700439046	Ephx2	13850	GO:0010628,GO:0042577,GO:0042803,GO:0019233,GO:0003824,GO:0005829,GO:0006629,GO:0042632,GO:0000287,GO:0045777,GO:0002539,GO:0015643,GO:0046272,GO:0033885,GO:0004301,GO:0005777,GO:0005737,GO:0043651,GO:0009636,GO:0090181,GO:0008152,GO:0052642,GO:0097176,GO:0046872,GO:0016787,GO:0016311,GO:0046839,GO:0019439,GO:0006954,GO:0016791	10090.ENSMUSP00000069209		epoxide hydrolase 2, cytoplasmic	Ephx2, CEH, Eph2, SEH, sEP; epoxide hydrolase 2, cytoplasmic
ENSMUSG00000064351	440014.276437939	-0.786443	0.26196418674996	-3.0021	0.00268123446227132	0.107795169452711	2.57166520719638	0.967400700439046	mt-Co1	17708	GO:0015990,GO:0016020,GO:0009060,GO:0045277,GO:0046872,GO:0004129,GO:0020037,GO:0022904,GO:0005743,GO:0005751,GO:0070469,GO:0005750,GO:0005739,GO:0006979,GO:0016021,GO:0031966,GO:0006123	10090.ENSMUSP00000080993		cytochrome c oxidase subunit I	COX1, CoxI; cytochrome c oxidase subunit I
ENSMUSG00000027999	314.695005171707	0.747843502935807	0.249363095833032	2.99901435069023	0.00270854548792249	0.108527141050284	2.56726386637626	0.964461637535782	Pla2g12a	66350	GO:0050482,GO:0046872,GO:0016787,GO:0005794,GO:0006644,GO:0004623,GO:0005576,GO:0005509,GO:0005783,GO:0005737,GO:0005622,GO:0006629,GO:0016042	10090.ENSMUSP00000029629		phospholipase A2, group XIIA	Pla2g12a, 2310004B05Rik, GXII, GXII-1, GXII-1-PLA2, Pla2g12, Rossy, mGXII-1; phospholipase A2, group XIIA
ENSMUSG00000051817	121.015547975924	-1.18037	0.393722555039372	-2.99798	0.0027177150558313	0.108601198534962	2.5657960796739	0.964165381798295	Sox12	20667	GO:1990837,GO:0000976,GO:0000978,GO:0006357,GO:0003677,GO:0005634,GO:0045591,GO:0000981,GO:0021510,GO:0009653,GO:0045165,GO:0006355,GO:0032993,GO:0001228,GO:0030154,GO:0005654,GO:0045944	10090.ENSMUSP00000138293	HMG	SRY (sex determining region Y)-box 12	Sox12, 2010205A02Rik; SRY (sex determining region Y)-box 12
ENSMUSG00000037300	410.78073244015	0.628404046881611	0.209663232824395	2.99720670341822	0.00272465899384969	0.108601198534962	2.56468784434388	0.964165381798295	Ttc13	234875	GO:0003674,GO:0005575,GO:0008150	10090.ENSMUSP00000038484		tetratricopeptide repeat domain 13	Ttc13; tetratricopeptide repeat domain 13
ENSMUSG00000026770	4.81672187534351	-2.67503	0.894446553950665	-2.9907	0.00278334426695426	0.109425076688711	2.5554330732234	0.960883140346813	Il2ra	16184	GO:0042104,GO:0019976,GO:0002664,GO:0046013,GO:0007219,GO:0050672,GO:0002376,GO:0016021,GO:0042130,GO:0043029,GO:0050728,GO:0045582,GO:0009986,GO:0005515,GO:0016020,GO:0004911,GO:0002437,GO:0006924,GO:0042102,GO:0006954,GO:0009897	10090.ENSMUSP00000028111		interleukin 2 receptor, alpha chain	Il2ra, CD25, Il2r, Ly-43; interleukin 2 receptor, alpha chain
ENSMUSG00000042010	830.13790422412	-1.43186	0.478490287229343	-2.99245	0.00276748247975618	0.109425076688711	2.55791511985097	0.960883140346813	Acacb	100705	GO:0051289,GO:0097009,GO:0006084,GO:0016874,GO:0043086,GO:0003824,GO:0006629,GO:0031999,GO:0046322,GO:0000166,GO:0010629,GO:0010884,GO:0031667,GO:0005524,GO:0042802,GO:0005739,GO:0060421,GO:0006631,GO:0006633,GO:0003989,GO:0008152,GO:0050995,GO:0005634,GO:0046872,GO:2001295,GO:0010906	10090.ENSMUSP00000099642		acetyl-Coenzyme A carboxylase beta	Acacb, Acc2, Accb; acetyl-Coenzyme A carboxylase beta
ENSMUSG00000025003	258.744734300257	0.942736285831619	0.31511825915676	2.99169044775232	0.00277437426735851	0.109425076688711	2.55683495231664	0.960883140346813	Cyp2c39	13098	GO:0020037,GO:0004497,GO:0005783,GO:0019899,GO:0006805,GO:0006629,GO:0016712,GO:0016491,GO:0016705,GO:0019373,GO:0008395,GO:0070330,GO:0006082,GO:0016020,GO:0120319,GO:0005737,GO:0019369,GO:0005506,GO:0008405,GO:0034875,GO:0046872,GO:0043231,GO:0008392	10090.ENSMUSP00000025968		cytochrome P450, family 2, subfamily c, polypeptide 39	Cyp2c39, CYPIIC39; cytochrome P450, family 2, subfamily c, polypeptide 39
ENSMUSG00000038967	1450.61232490182	-0.690578	0.230815325982319	-2.99191	0.00277240006241075	0.109425076688711	2.55714410004835	0.960883140346813	Pdk2	18604	GO:0010565,GO:0042803,GO:0005829,GO:0004740,GO:0031670,GO:0005654,GO:0044877,GO:0045254,GO:0006111,GO:0000166,GO:0005524,GO:0034614,GO:0004674,GO:0042802,GO:0005739,GO:0005515,GO:0016301,GO:0042593,GO:0004672,GO:0018105,GO:0016740,GO:0005967,GO:0006885,GO:0008286,GO:0010510,GO:0016310,GO:0005975,GO:0072332,GO:0010906,GO:0050848,GO:0006006,GO:0006468	10090.ENSMUSP00000041447		pyruvate dehydrogenase kinase, isoenzyme 2	Pdk2; pyruvate dehydrogenase kinase, isoenzyme 2
ENSMUSG00000052833	712.692544902625	0.559040349074571	0.186960942210338	2.99014512050132	0.00278844934685537	0.109425076688711	2.5546372402099	0.960883140346813	Sae1	56459	GO:0005654,GO:0031510,GO:0005634,GO:0008641,GO:0016874,GO:0006464,GO:0019948,GO:0032446,GO:0005737,GO:0008022,GO:0033235,GO:0043008,GO:0016925,GO:0044388,GO:0046982	10090.ENSMUSP00000092409		SUMO1 activating enzyme subunit 1	Sae1, 2400010M20Rik, 2610044L12Rik, AOS1, D7Ertd177e, HSPC140, Sua1, Uble1a; SUMO1 activating enzyme subunit 1
ENSMUSG00000029924	479.445040467849	0.470864696784053	0.157295966522602	2.99349504754399	0.00275801984773246	0.109425076688711	2.55940261280496	0.960883140346813	Slc37a3	72144	GO:0030176,GO:0016020,GO:0055085,GO:0005783,GO:0022857,GO:0008643,GO:0016021	10090.ENSMUSP00000087709		solute carrier family 37 (glycerol-3-phosphate transporter), member 3	Slc37a3, 2610507O21Rik; solute carrier family 37 (glycerol-3-phosphate transporter), member 3
ENSMUSG00000020131	113.758030011482	-1.28433	0.429978885542263	-2.98696	0.00281764403199693	0.110236171398276	2.55011387450007	0.957675878613843	Pcsk4	18551	GO:0031410,GO:0048240,GO:0008236,GO:0004252,GO:0008233,GO:0007340,GO:0002080,GO:0005788,GO:0016020,GO:0001669,GO:0022414,GO:0006508,GO:0016486,GO:0030173,GO:0016787,GO:0007339,GO:0016485,GO:0009566,GO:0005802	10090.ENSMUSP00000020340		proprotein convertase subtilisin/kexin type 4	Pcsk4, NEC_3, NEC3, PC4, SPC5; proprotein convertase subtilisin/kexin type 4
ENSMUSG00000001707	206.337878706926	0.624837023634533	0.209233324502007	2.98631695080933	0.00282359824282988	0.110236171398276	2.54919709704464	0.957675878613843	Eef1e1	66143	GO:0005654,GO:0008285,GO:0043517,GO:2000774,GO:0005634,GO:0043065,GO:0005737,GO:0005829,GO:2001235,GO:0005515,GO:0017101,GO:0006412,GO:1990830,GO:0005730	10090.ENSMUSP00000001757		eukaryotic translation elongation factor 1 epsilon 1	Eef1e1, 1110003A02Rik, AIMP3; eukaryotic translation elongation factor 1 epsilon 1
ENSMUSG00000047228	56.4109847631586	0.922099827861309	0.308993051190913	2.98420894679468	0.00284312546478266	0.110714650452125	2.54620397482926	0.955794906767832	A2ml1	232400	GO:0005615,GO:0004866,GO:0005576,GO:0005575,GO:0030414,GO:0010466,GO:0004867	10090.ENSMUSP00000059426		alpha-2-macroglobulin like 1	A2ml1, Ovos, Ovos2; alpha-2-macroglobulin like 1
ENSMUSG00000097016	7.6689182071221	-1.83624	0.617688331472902	-2.97276	0.00295134663643984	0.111456028547524	2.52997977950306	0.952896435984863	Gm26708	120623200				predicted gene, 26708
ENSMUSG00000104445	28.3497368386588	-1.33029	0.447066384963486	-2.97559	0.00292426726274153	0.111456028547524	2.53398293765482	0.952896435984863	Rhbg	58176	GO:0046658,GO:0097272,GO:0031410,GO:0016020,GO:0072488,GO:0005887,GO:0005886,GO:0016323,GO:0014731,GO:0008519,GO:0030506,GO:0016021,GO:0070634			Rhesus blood group-associated B glycoprotein	Rhbg; Rhesus blood group-associated B glycoprotein
ENSMUSG00000099216	50.2895669187132	1.32890216531177	0.447489803416761	2.96968144338727	0.00298108706050231	0.111456028547524	2.52562534052435	0.952896435984863	Obox8			10090.ENSMUSP00000138898	Homeobox
ENSMUSG00000031616	55.0669049620017	1.23838534086536	0.417087233366738	2.9691278989028	0.00298646265308014	0.111456028547524	2.52484291191059	0.952896435984863	Ednra	13617	GO:0003207,GO:0007249,GO:0035904,GO:0003220,GO:0043278,GO:0003253,GO:0001934,GO:0004930,GO:0042415,GO:0001975,GO:0031175,GO:0016020,GO:0030878,GO:0007411,GO:0060385,GO:0014033,GO:0055078,GO:0014034,GO:0016322,GO:0009611,GO:0048706,GO:0000278,GO:0061626,GO:1902287,GO:1905871,GO:0035050,GO:0060070,GO:1903210,GO:0050678,GO:0030315,GO:0001821,GO:0004713,GO:0045121,GO:0070301,GO:0050729,GO:0042474,GO:…	10090.ENSMUSP00000034029		endothelin receptor type A	Ednra, AEA001, ET-AR, ETa, Gpcr10, Mhdaaea1; endothelin receptor type A
ENSMUSG00000020330	198.192673706598	0.914414214301014	0.307975533803746	2.96911317274869	0.00298660578269997	0.111456028547524	2.52482209835228	0.952896435984863	Hmmr	15366	GO:0015630,GO:0005813,GO:0005819,GO:0005829,GO:0005737,GO:0005856,GO:0005540	10090.ENSMUSP00000020579		hyaluronan mediated motility receptor (RHAMM)	Hmmr, AA386826, CD168, Rhamm; hyaluronan mediated motility receptor (RHAMM)
ENSMUSG00000034926	15040.6505969415	0.911582022968617	0.306571751334545	2.97347038336177	0.00294452821399004	0.111456028547524	2.53098427998534	0.952896435984863	Dhcr24	74754	GO:0043154,GO:0005783,GO:0000246,GO:0005829,GO:0005856,GO:0019899,GO:0006629,GO:0016021,GO:0071949,GO:0042987,GO:0050660,GO:0006694,GO:0008285,GO:0016491,GO:0016628,GO:0005794,GO:0016125,GO:0016126,GO:0006695,GO:0009888,GO:0016020,GO:0008104,GO:0050614,GO:0061024,GO:0005737,GO:0043588,GO:0042605,GO:0008202,GO:0043066,GO:0030539,GO:0005634,GO:0031639,GO:0008203,GO:0033489,GO:0007265	10090.ENSMUSP00000038063		24-dehydrocholesterol reductase	Dhcr24, 2310076D10Rik, 5830417J06Rik, mKIAA0018; 24-dehydrocholesterol reductase
ENSMUSG00000061959	2304.93075609944	-0.90521	0.304836063267569	-2.9695	0.00298286197136769	0.111456028547524	2.52536684266887	0.952896435984863	Ces1e	13897	GO:0071397,GO:0005783,GO:0043691,GO:0005811,GO:0090205,GO:0042632,GO:0004771,GO:0006695,GO:0016042,GO:0051791,GO:0016020,GO:0030855,GO:0080030,GO:0120188,GO:0010875,GO:0005737,GO:0010887,GO:0052689,GO:0071404,GO:0008203,GO:0016787,GO:0070857,GO:0043231	10090.ENSMUSP00000034173		carboxylesterase 1E	Ces1e, Eg, Es-22, Es22, egasyn; carboxylesterase 1E
ENSMUSG00000031864	149.120829582502	0.751267636839307	0.252552181237897	2.97470262643122	0.00293272696590656	0.111456028547524	2.53272836754099	0.952896435984863	Ints10	70885	GO:0032039,GO:0003674,GO:0016180,GO:0005634	10090.ENSMUSP00000034328		integrator complex subunit 10	Ints10, 4921521J11Rik; integrator complex subunit 10
ENSMUSG00000078234	577.82824652452	-0.722551	0.242836575773898	-2.97546	0.00292548458525696	0.111456028547524	2.53380218589901	0.952896435984863	Klhdc7a	242721	GO:0016021,GO:0016020	10090.ENSMUSP00000100648		kelch domain containing 7A	Klhdc7a, B230308G19Rik; kelch domain containing 7A
ENSMUSG00000006169	794.01568469261	0.715900733353216	0.240243876751991	2.97989169602127	0.00288350313039576	0.111456028547524	2.54007957277298	0.952896435984863	Clint1	216705	GO:0005654,GO:0016192,GO:0016020,GO:0005768,GO:0031410,GO:0005794,GO:0030125,GO:0005543,GO:0006897,GO:0030276,GO:0043231,GO:0005737,GO:0005886,GO:0008289	10090.ENSMUSP00000104883		clathrin interactor 1	Clint1, C530049I24Rik, Enth, Epn4, F630206G17Rik; clathrin interactor 1
ENSMUSG00000020869	1974.1154538282	0.672524620958588	0.22619240083219	2.97324144615065	0.00294672552368312	0.111456028547524	2.53066031515155	0.952896435984863	Lrrc59	98238	GO:0016020,GO:0005634,GO:0042645,GO:0043231,GO:0005783,GO:0016021	10090.ENSMUSP00000021239		leucine rich repeat containing 59	Lrrc59; leucine rich repeat containing 59
ENSMUSG00000055897	95.1187089768695	-0.63877	0.2149610708202	-2.97156	0.00296290055637995	0.111456028547524	2.52828292447007	0.952896435984863	Ppp4r1l-ps	100043911				protein phosphatase 4, regulatory subunit 1-like, pseudogene
ENSMUSG00000024974	265.124309551666	0.579106406234719	0.19490111666887	2.97128316211036	0.00296558210842386	0.111456028547524	2.52789004710131	0.952896435984863	Smc3	13006	GO:0005604,GO:0007064,GO:0034991,GO:0007049,GO:0003682,GO:0046982,GO:0034990,GO:0000775,GO:0005654,GO:0051276,GO:0006281,GO:0097431,GO:0000166,GO:0005524,GO:0019827,GO:0051301,GO:0008278,GO:0016887,GO:0005515,GO:0006275,GO:0048487,GO:0006974,GO:0070840,GO:0061775,GO:0005694,GO:0000785,GO:0003690,GO:0030893,GO:0036033,GO:0051321,GO:0007062,GO:0005634,GO:0000800,GO:0090307,GO:0016363	10090.ENSMUSP00000025930		structural maintenance of chromosomes 3	Smc3, Bamacan, Cspg6, HCAP, Mmip1, SMC-3, SmcD; structural maintenance of chromosomes 3
ENSMUSG00000021610	1907.78888795168	0.558812811135857	0.187812165075943	2.97538133863639	0.00292624535817814	0.111456028547524	2.53368926220406	0.952896435984863	Clptm1l	218335	GO:0016020,GO:0003674,GO:0006915,GO:0008150,GO:0016021	10090.ENSMUSP00000022102		CLPTM1-like	Clptm1l, C130052I12Rik, CRR9p, Crr9; CLPTM1-like
ENSMUSG00000017132	468.975739095383	-0.497984	0.167706462460872	-2.96938	0.00298400264156971	0.111456028547524	2.52520079674272	0.952896435984863	Cyth1	19157	GO:0016020,GO:0030054,GO:0005085,GO:0005737,GO:0005886,GO:0005829,GO:0005923,GO:0032012,GO:0005515,GO:0031234,GO:0090162,GO:0008289,GO:2000300	10090.ENSMUSP00000017276		cytohesin 1	Cyth1, CLM1, CTH-1, CYTIP, Pscd1; cytohesin 1
ENSMUSG00000030122	14300.2345026181	-0.493011	0.165447149693877	-2.97987	0.00288368512326361	0.111456028547524	2.54005216305622	0.952896435984863	Ptms	69202	GO:0043066,GO:0005634,GO:0042393,GO:0008270,GO:0005829,GO:0002376,GO:0045944	10090.ENSMUSP00000032216		parathymosin	Ptms, 2610009E16Rik; parathymosin
ENSMUSG00000027997	383.998226556015	0.485111209994756	0.163063789355195	2.97497814758897	0.00293009419878285	0.111456028547524	2.53311841740904	0.952896435984863	Casp6	12368	GO:0097200,GO:0046670,GO:0070269,GO:0005829,GO:0042981,GO:0005654,GO:0008233,GO:0008303,GO:0072734,GO:0042542,GO:0016540,GO:0042802,GO:0043525,GO:0005515,GO:0004197,GO:0097284,GO:0043025,GO:0002525,GO:0004175,GO:0006915,GO:0006508,GO:0005737,GO:0007413,GO:0060545,GO:0030424,GO:0034097,GO:0005730,GO:0010039,GO:0005634,GO:0002218,GO:0016787,GO:0043065,GO:0097202,GO:0008234,GO:0009749,GO:0097153,GO:…	10090.ENSMUSP00000029626		caspase 6	Casp6, CASP-6, Mch2; caspase 6
ENSMUSG00000030254	40.3863119245177	0.806127881252414	0.271582951830618	2.96825657066715	0.00299494223254474	0.111493864138695	2.52361155001223	0.952749032562283	Rad18	58186	GO:0001741,GO:0097505,GO:0005856,GO:0005657,GO:0016604,GO:0005654,GO:0044877,GO:0006281,GO:0031625,GO:0051984,GO:0005813,GO:0060548,GO:0045910,GO:0042802,GO:0005515,GO:0006974,GO:0009411,GO:0003677,GO:0031593,GO:0005737,GO:0000785,GO:0016740,GO:0006513,GO:0035861,GO:0003697,GO:0006301,GO:0005634,GO:0061630,GO:0046872,GO:0051865,GO:0007283,GO:0000403,GO:0042405	10090.ENSMUSP00000070619		RAD18 E3 ubiquitin protein ligase	Rad18, 2810024C04Rik, Rad18sc; RAD18 E3 ubiquitin protein ligase
ENSMUSG00000051076	15.6712	-2.44714	0.825403457006974	-2.96478	0.00302901351450051	0.112487218955572	2.51869878897817	0.948896820240613	Vtcn1	242122	GO:0043066,GO:0005102,GO:0042102,GO:0016020,GO:0032609,GO:0001562,GO:0050852,GO:0050868,GO:0002250,GO:0005886,GO:0032633,GO:0032743,GO:0001817,GO:0002376,GO:0031225,GO:0009897,GO:0042130	10090.ENSMUSP00000057721		V-set domain containing T cell activation inhibitor 1	Vtcn1, B7h4, B7s1, B7x; V-set domain containing T cell activation inhibitor 1
ENSMUSG00000017499	29.9160032720322	1.39500462421709	0.470817690038908	2.96294012253831	0.00304715837893553	0.112611731741923	2.51610497232469	0.948416362900531	Cdc6	23834	GO:0007049,GO:0072686,GO:0003682,GO:0006260,GO:0048146,GO:0005829,GO:0005654,GO:0030071,GO:0000166,GO:0005524,GO:0051984,GO:0051301,GO:0045737,GO:0019900,GO:0033314,GO:0006270,GO:0045171,GO:0005819,GO:0005737,GO:0003688,GO:0005634,GO:0051233,GO:0000278,GO:0032467,GO:0000922	10090.ENSMUSP00000091469		cell division cycle 6	Cdc6, CDC18L, p62(cdc6); cell division cycle 6
ENSMUSG00000019961	886.422797391127	0.487227311822542	0.164399342232624	2.96368163768635	0.00303982600939465	0.112611731741923	2.51715127340515	0.948416362900531	Tmpo	21917	GO:0003677,GO:0016020,GO:0005634,GO:0005694,GO:0031965,GO:0005637,GO:0042802,GO:0000785,GO:0005515,GO:0016021,GO:0006355,GO:0005635	10090.ENSMUSP00000020123		thymopoietin	Tmpo, 5630400D24Rik, LAP2, TP; thymopoietin
ENSMUSG00000022034	81.1520147439167	0.81783748055873	0.276196800180189	2.96106790529498	0.00306574337501007	0.113022671931427	2.51346420156303	0.94683442990524	Esco2	71988	GO:0007049,GO:0001741,GO:0016407,GO:0030054,GO:0006302,GO:0005654,GO:0007059,GO:0005794,GO:0006275,GO:0010369,GO:0005694,GO:0016746,GO:0071168,GO:0000785,GO:0002244,GO:0016740,GO:0035861,GO:0007062,GO:0005634,GO:0046872,GO:0034421,GO:0004468,GO:0005721	10090.ENSMUSP00000022613		establishment of sister chromatid cohesion N-acetyltransferase 2	Esco2, 2410004I17Rik, D030072L07Rik; establishment of sister chromatid cohesion N-acetyltransferase 2
ENSMUSG00000046070	2338.24379678976	-0.61814	0.20880784609047	-2.96033	0.00307312401022006	0.113022671931427	2.51241991424163	0.94683442990524	Igfals	16005	GO:0050919,GO:0005520,GO:0007411,GO:0005576,GO:0048495,GO:0008201,GO:0005515,GO:0007155,GO:0042567	10090.ENSMUSP00000060169		insulin-like growth factor binding protein, acid labile subunit	Igfals, ALS, Albs; insulin-like growth factor binding protein, acid labile subunit
ENSMUSG00000024339	454.362555584786	-0.621176	0.209969199853462	-2.95841	0.00309227015547099	0.113180061026926	2.50972257105868	0.946230076228133	Tap2	21355	GO:0042803,GO:0042288,GO:0001916,GO:0015833,GO:0005783,GO:0042287,GO:1904680,GO:0002376,GO:0046979,GO:0016021,GO:0044877,GO:0046978,GO:0000166,GO:0002489,GO:0005524,GO:0046968,GO:0042824,GO:0002485,GO:0002481,GO:0015031,GO:0042270,GO:0042802,GO:0016887,GO:0005515,GO:0042626,GO:0016607,GO:0030176,GO:0016020,GO:0055085,GO:0002250,GO:0002591,GO:0043531,GO:0015440,GO:0023029,GO:0042825,GO:0042605,GO:…	10090.ENSMUSP00000025197		transporter 2, ATP-binding cassette, sub-family B (MDR/TAP)	Tap2, ABC18, APT2, Abcb3, Ham-2, Ham2, MTP2, PSF2, RING11, Tap-2, Y1, jas; transporter 2, ATP-binding cassette, sub-family B (MDR/TAP)
ENSMUSG00000066319	446.081356020514	-0.571091	0.193018802747191	-2.95873	0.00308906610939043	0.113180061026926	2.51017279722259	0.946230076228133	Rtp3	235636	GO:0051205,GO:0016020,GO:0031849,GO:0006612,GO:0001580,GO:0005737,GO:0016021	10090.ENSMUSP00000081985		receptor transporter protein 3	Rtp3, Tmem7; receptor transporter protein 3
ENSMUSG00000063388	78.9238275019129	-2.53418	0.857844242432123	-2.95413	0.00313556517448385	0.114215586953806	2.50368	0.942274624057744	BC023105
ENSMUSG00000020777	26053.1806989677	-0.707899	0.239590741406222	-2.95462	0.00313056092395861	0.114215586953806	2.50437783997611	0.942274624057744	Acox1	11430	GO:0047485,GO:0055088,GO:0033540,GO:0042803,GO:0005778,GO:0016559,GO:0006693,GO:0005829,GO:0140493,GO:0006629,GO:0019395,GO:0071949,GO:0050660,GO:0016491,GO:0003997,GO:0000038,GO:0050665,GO:0006091,GO:0016627,GO:0006635,GO:0016401,GO:0005739,GO:0042632,GO:0009062,GO:0006631,GO:0005777,GO:0005737,GO:0007283,GO:0005504,GO:0030165	10090.ENSMUSP00000063325		acyl-Coenzyme A oxidase 1, palmitoyl	Acox1, AOX, Acox, D130055E20Rik, Paox; acyl-Coenzyme A oxidase 1, palmitoyl
ENSMUSG00000029364	1063.44638845413	0.478201742024749	0.161959678603045	2.95259749926274	0.00315112540900726	0.114508437893901	2.50153431235884	0.941162509867841	Wsb2	59043	GO:0003674,GO:0005575,GO:0008150,GO:0035556	10090.ENSMUSP00000031309		WD repeat and SOCS box-containing 2	Wsb2, Swip2, WSB-2; WD repeat and SOCS box-containing 2
ENSMUSG00000031860	5.39287749841533	-2.55755	0.8674975539607	-2.94819	0.00319640389151256	0.115602008674989	2.49533834926649	0.937034619644862	Pbx4	80720	GO:0000978,GO:0006357,GO:0003677,GO:0001741,GO:0005634,GO:0045893,GO:0000981,GO:0048666,GO:0003700,GO:0048568,GO:0043565,GO:0001654,GO:0007420,GO:0009887	10090.ENSMUSP00000080219	Homeobox	pre B cell leukemia homeobox 4	Pbx4, 2410015M21Rik; pre B cell leukemia homeobox 4
ENSMUSG00000049928	9.43733072004609	2.4590768257849	0.834030101163724	2.94842694808466	0.00319395616848255	0.115602008674989	2.49567104809634	0.937034619644862	Glp2r	93896	GO:0016020,GO:0007165,GO:0005886,GO:0007166,GO:0004888,GO:0004930,GO:0007188,GO:0004967,GO:0008528,GO:0017046,GO:0016021	10090.ENSMUSP00000061560		glucagon-like peptide 2 receptor	Glp2r, 9530092J08Rik, GLP-2; glucagon-like peptide 2 receptor
ENSMUSG00000021495	317.123140735595	-0.816801	0.277136300832959	-2.94729	0.00320571157868322	0.115663896912395	2.49407555416561	0.936802179669989	Fam193b	212483	GO:0016607,GO:0005654,GO:0005634,GO:0003674,GO:0005737,GO:0008150,GO:0005730	10090.ENSMUSP00000021957		family with sequence similarity 193, member B	Fam193b, IRIZIO, Kiaa1931; family with sequence similarity 193, member B
ENSMUSG00000057580	12.6170906646193	-1.71299	0.58210769159712	-2.94274	0.00325322538875749	0.116750395665577	2.48768584704622	0.93274163894099	Cox7c-ps1
ENSMUSG00000042712	386.339628257543	0.605893202954836	0.205931588531514	2.94220623108589	0.00325882819899317	0.116750395665577	2.48693853434797	0.93274163894099	Tceal9	22381	GO:0050699,GO:0005634	10090.ENSMUSP00000047474		transcription elongation factor A like 9	Tceal9, Wbp5; transcription elongation factor A like 9
ENSMUSG00000020522	183.179319175866	0.529108719459433	0.179791716676458	2.94289820043036	0.00325155319993457	0.116750395665577	2.48790913593595	0.93274163894099	Mfap3	216760	GO:0016020,GO:0005634,GO:0003674,GO:0005737,GO:0008150,GO:0005886,GO:0016021	10090.ENSMUSP00000020830		microfibrillar-associated protein 3	Mfap3, 2610509F16Rik, 2700079M14Rik; microfibrillar-associated protein 3
ENSMUSG00000104011	16.5151741100977	-1.28729	0.437734541738303	-2.94081	0.00327360493956279	0.117004480774139	2.4849737326578	0.931797506303229	Gm32391
ENSMUSG00000079003	177.948125907763	-0.547472	0.18622360268033	-2.93986	0.00328355324077508	0.117085202913446	2.48365593750419	0.931497987071916	Samd1	666704	GO:0000122,GO:0045892,GO:0005615,GO:0090308,GO:0005634,GO:0042393,GO:0003682,GO:0005694,GO:0090077,GO:0005576,GO:0006325,GO:0030169,GO:0034439,GO:0051260	10090.ENSMUSP00000092853		sterile alpha motif domain containing 1	Samd1; sterile alpha motif domain containing 1
ENSMUSG00000029534	260.211542941178	0.462884336686189	0.157500327228383	2.93894206337098	0.00329334630446134	0.117160025307777	2.48236259962245	0.931220543178331	St7	64213	GO:0016021,GO:0016020	10090.ENSMUSP00000057326		suppression of tumorigenicity 7	St7, 9430001H04Rik, Fam4a2, HELG, RAY1, SEN4, TSG7; suppression of tumorigenicity 7
ENSMUSG00000035342	148.376628098931	-0.594988	0.202617816160603	-2.93651	0.00331933446446191	0.117535317571854	2.4789489847858	0.929831614908094	Lzts2	226154	GO:0030496,GO:0008285,GO:0007049,GO:0005874,GO:0016055,GO:1900181,GO:0010942,GO:0051301,GO:0001822,GO:0060682,GO:0005737,GO:0005829,GO:0005856,GO:0005886,GO:0031982,GO:0072197,GO:0090090,GO:0030178	10090.ENSMUSP00000045478		leucine zipper, putative tumor suppressor 2	Lzts2, LAPSER1, mKIAA1813; leucine zipper, putative tumor suppressor 2
ENSMUSG00000060373	1437.75596998242	0.418356985117867	0.142467088515493	2.93651670345164	0.00331920944384386	0.117535317571854	2.47896534251885	0.929831614908094	Hnrnpc	15381	GO:0070034,GO:0003729,GO:0005681,GO:0005829,GO:0045120,GO:0043021,GO:0003723,GO:0005654,GO:0003730,GO:0015629,GO:0042802,GO:1990247,GO:0019904,GO:1990826,GO:0090367,GO:0032991,GO:0005697,GO:0004857,GO:0071013,GO:1990827,GO:0008266,GO:0006397,GO:0005634,GO:0008380,GO:0003676	10090.ENSMUSP00000107237		heterogeneous nuclear ribonucleoprotein C	Hnrnpc, D14Wsu171e, Hnrpc, Hnrpc1, Hnrpc2, hnRNPC1, hnRNPC2, hnrnp-C; heterogeneous nuclear ribonucleoprotein C
ENSMUSG00000018899	392.292268667214	-0.731914	0.249361489879569	-2.93515	0.00333382919804676	0.117774671390858	2.47705665413187	0.928948098835311	Irf1	16362	GO:0000977,GO:0000978,GO:0007249,GO:0043374,GO:0043565,GO:0002376,GO:0045088,GO:0060333,GO:0008285,GO:0035458,GO:0010942,GO:0032735,GO:0034124,GO:0001228,GO:0071375,GO:0005515,GO:0032728,GO:0071356,GO:0000976,GO:0003677,GO:0000981,GO:0045590,GO:0045087,GO:0071347,GO:0006915,GO:0032481,GO:0051607,GO:0060416,GO:0005737,GO:0000785,GO:0050776,GO:0032825,GO:0010468,GO:0006355,GO:0051726,GO:0006357,GO:…	10090.ENSMUSP00000104548	IRF	interferon regulatory factor 1	Irf1, Irf-1; interferon regulatory factor 1
ENSMUSG00000052131	10.8691126472649	2.32201219959274	0.791340064701236	2.93427857778109	0.00334323996225822	0.117823288662791	2.47583245064509	0.928768859480093	Akr1b7	11997	GO:0001758,GO:0016491,GO:0044255,GO:0004032,GO:0045550,GO:0052650,GO:0005737,GO:0005829,GO:0005739,GO:0047834,GO:0008106,GO:0047718	10090.ENSMUSP00000007449		aldo-keto reductase family 1, member B7	Akr1b7, AR, Avdp, MVDP; aldo-keto reductase family 1, member B7
ENSMUSG00000052997	503.728408604306	0.567299889244795	0.193380872728465	2.93358842185683	0.00335068199073878	0.117823288662791	2.47486678858402	0.928768859480093	Uba2	50995	GO:0032446,GO:0033235,GO:0016925,GO:0044388,GO:0005654,GO:0008134,GO:0000166,GO:0005524,GO:0005515,GO:0000287,GO:0005737,GO:0016740,GO:0044390,GO:0031510,GO:0005634,GO:0008641,GO:0046872,GO:0019948,GO:0032183,GO:0046982	10090.ENSMUSP00000099807		ubiquitin-like modifier activating enzyme 2	Uba2, Arx, Sae2, UBA1, Ubl1a2, Uble1b; ubiquitin-like modifier activating enzyme 2
ENSMUSG00000030088	21796.297528333	-0.600404	0.204733046905638	-2.93262	0.00336118743676996	0.117920368461427	2.47350726840373	0.928411172458951	Aldh1l1	107747	GO:0046655,GO:0003824,GO:0005829,GO:0016155,GO:0044877,GO:0016491,GO:0016620,GO:0006730,GO:0005739,GO:0005515,GO:0004030,GO:0009258,GO:0004029,GO:0032991,GO:0009058,GO:0005737,GO:0016742,GO:0033721,GO:0006740	10090.ENSMUSP00000114304		aldehyde dehydrogenase 1 family, member L1	Aldh1l1, 1810048F20Rik, FDH, Fthfd, Neut2; aldehyde dehydrogenase 1 family, member L1
ENSMUSG00000029992	366.188652449064	0.620737653968859	0.211722981138268	2.9318388142451	0.0033696158507463	0.117944301019455	2.47241960755911	0.928323039056452	Gfpt1	14583	GO:0006042,GO:0006002,GO:0006047,GO:0030246,GO:0016597,GO:0097367,GO:0032922,GO:0008483,GO:0048511,GO:0006487,GO:0042802,GO:1901135,GO:0006541,GO:0045719,GO:0016740,GO:1901137,GO:0004360	10090.ENSMUSP00000109288		glutamine fructose-6-phosphate transaminase 1	Gfpt1, 2810423A18Rik, GFA, GFAT, GFAT1, GFAT1m, Gfpt; glutamine fructose-6-phosphate transaminase 1
ENSMUSG00000030142	7.39304524413581	2.99164887153233	1.02255415379468	2.92566301787575	0.00343723037698846	0.119478010757312	2.46379135872636	0.922712016770239	Clec4e	56619	GO:0038023,GO:0002221,GO:0044419,GO:0002376,GO:0016021,GO:0030670,GO:0061760,GO:0001819,GO:0005886,GO:0051861,GO:0005515,GO:0016020,GO:0030246,GO:0045087,GO:0042995,GO:0006955,GO:0042742,GO:0046872,GO:0005509,GO:0038187,GO:0038094,GO:0009897,GO:0002292	10090.ENSMUSP00000032239		C-type lectin domain family 4, member e	Clec4e, Clecsf9, Mincle; C-type lectin domain family 4, member e
ENSMUSG00000062181	7249.06582682379	-1.26472	0.432803948327903	-2.92215	0.00347620903490669	0.119478010757312	2.45889411600446	0.922712016770239	Ces3b	13909	GO:0005783,GO:0016787,GO:0080030,GO:0052689	10090.ENSMUSP00000090909		carboxylesterase 3B	Ces3b, Ces31L, Ces3L, EG13909, ES31L, Es31, Gm4738; carboxylesterase 3B
ENSMUSG00000040253	208.685687449668	-1.03121	0.352644797829658	-2.9242	0.00345339321153065	0.119478010757312	2.46175396903673	0.922712016770239	Gbp7	229900	GO:0020005,GO:0042832,GO:0035458,GO:0031410,GO:0003924,GO:0051607,GO:0005525,GO:0050830,GO:0071346,GO:0005515,GO:0044406	10090.ENSMUSP00000049104		guanylate binding protein 7	Gbp7, 9830147J24Rik, GBP-7; guanylate binding protein 7
ENSMUSG00000061119	163.277851628784	0.859808181500563	0.294148135465245	2.92304481257592	0.00346626625550635	0.119478010757312	2.46013808072886	0.922712016770239	Prcp	72461	GO:0042593,GO:0004185,GO:0097009,GO:0008239,GO:0008236,GO:0005764,GO:0016787,GO:0060055,GO:0043535,GO:0006508,GO:2000377,GO:0043231,GO:0045178,GO:0004180,GO:0002353,GO:0003085,GO:0008233,GO:0002155	10090.ENSMUSP00000075429		prolylcarboxypeptidase (angiotensinase C)	Prcp, 2510048K03Rik, 2610104A14Rik, HUMPCP, PCP; prolylcarboxypeptidase (angiotensinase C)
ENSMUSG00000040540	54.4561881604478	0.796966244392029	0.272353056916676	2.92622470779116	0.00343103015591634	0.119478010757312	2.46457546483788	0.922712016770239	Ctdsp2-ps
ENSMUSG00000028556	124.865213821314	0.738016080748964	0.252529597506675	2.92249339497504	0.00347240985952912	0.119478010757312	2.45936901931741	0.922712016770239	Dock7	67299	GO:1904754,GO:0043473,GO:0050767,GO:0043547,GO:0007264,GO:0022027,GO:0005515,GO:0031175,GO:0007275,GO:0007399,GO:0090630,GO:0002244,GO:0030154,GO:0007409,GO:0042995,GO:0120163,GO:0031267,GO:0033138,GO:0000226,GO:0008180,GO:0045200,GO:0005085	10090.ENSMUSP00000030286		dedicator of cytokinesis 7	Dock7, 3110056M06Rik, Gm430; dedicator of cytokinesis 7
ENSMUSG00000040479	972.957249853837	0.429559237179789	0.146816681217516	2.92582037420786	0.0034354923695893	0.119478010757312	2.46401101171307	0.922712016770239	Dgkz	104418	GO:0006654,GO:0007205,GO:0005829,GO:0050860,GO:0098685,GO:0006629,GO:0045930,GO:0000166,GO:0099562,GO:0005524,GO:0007165,GO:0031571,GO:0098978,GO:0046339,GO:0005886,GO:0008022,GO:0046834,GO:0005515,GO:0030027,GO:0090216,GO:0016301,GO:0016607,GO:0051966,GO:0016020,GO:0046580,GO:0004143,GO:0003951,GO:0001727,GO:0035556,GO:0005737,GO:0004857,GO:0016740,GO:0042995,GO:0046486,GO:0005634,GO:0046872,GO:…	10090.ENSMUSP00000106934		diacylglycerol kinase zeta	Dgkz, E130307B02Rik, F730209L11Rik, mDGK[z]; diacylglycerol kinase zeta
ENSMUSG00000061559	682.076403249402	0.400878808224113	0.137075808405832	2.92450442485996	0.00345005174701288	0.119478010757312	2.46217439093438	0.922712016770239	Wdr61	66317	GO:0051568,GO:0051571,GO:0016055,GO:0005634,GO:0000791,GO:0080182,GO:2001162,GO:0005737,GO:0005829,GO:0016593,GO:0045638,GO:0005515,GO:0055087,GO:0006368,GO:0005654	10090.ENSMUSP00000113560		WD repeat domain 61	Skic8, 2700038L12Rik, 2810418I05Rik, REC14, Wdr61; SKI8 subunit of superkiller complex
ENSMUSG00000040550	448.375694866902	0.505388595975106	0.173007278623725	2.92119846052419	0.00348687631736416	0.119574727045466	2.45756345716629	0.92236060182362	Otud6b	72201	GO:0004843,GO:0016787,GO:0045727,GO:0016579,GO:0043248,GO:0016281,GO:0008283,GO:0008234,GO:0017148,GO:0008233	10090.ENSMUSP00000113553		OTU domain containing 6B	Otud6b, 2600013N14Rik; OTU domain containing 6B
ENSMUSG00000057963	356.636189777343	-0.53207	0.18219236406902	-2.92037	0.00349611927830143	0.119622274452624	2.45641375881096	0.922187944334602	Itpk1	217837	GO:0047325,GO:0000166,GO:0016853,GO:0000287,GO:0005524,GO:0016787,GO:0046872,GO:0052746,GO:0000825,GO:0016324,GO:0032957,GO:0052725,GO:0070266,GO:0016740,GO:0021915,GO:0052726,GO:0016301	10090.ENSMUSP00000046027		inositol 1,3,4-triphosphate 5/6 kinase	Itpk1; inositol 1,3,4-triphosphate 5/6 kinase
ENSMUSG00000051154	848.339309365889	0.598217854670491	0.205191904153292	2.9154067122628	0.00355225286727169	0.121270408423943	2.44949612652184	0.916245159776685	Commd3	12238	GO:0006811,GO:0005634,GO:0003674,GO:0005737,GO:0006814,GO:0005575,GO:0008150	10090.ENSMUSP00000049882		COMM domain containing 3	Commd3, Bup, D2Ertd542e; COMM domain containing 3
ENSMUSG00000075000	218.72540478483	0.740822794919667	0.254551271684212	2.91030875633852	0.00361071864584928	0.122990608728638	2.44240635131719	0.910128048991837	Nrbf2	641340	GO:0006357,GO:0045893,GO:0031410,GO:0005634,GO:0043550,GO:0005667,GO:0006914,GO:0035032,GO:0016922,GO:0005737,GO:0003713,GO:0005515,GO:0034976	10090.ENSMUSP00000097254		nuclear receptor binding factor 2	Nrbf2, NRBF-2; nuclear receptor binding factor 2
ENSMUSG00000024457	582.355733776118	-0.519554	0.178607249979286	-2.90892	0.00362681838595564	0.123263251661966	2.44047419130462	0.90916637984547	Trim26	22670	GO:0044790,GO:0005634,GO:0061630,GO:0046872,GO:0002376,GO:0045087,GO:0008270,GO:0005737,GO:0046597,GO:0051091,GO:0016740,GO:0016567,GO:0010468	10090.ENSMUSP00000060103		tripartite motif-containing 26	Trim26, Zfp173, Zfp1736; tripartite motif-containing 26
ENSMUSG00000110774	8.71981020312097	-2.25426	0.775839350206103	-2.90557	0.00366585203988747	0.124312390109859	2.43582506789458	0.905485583440614	Gm39318
ENSMUSG00000043263	16.8962068494487	-2.07446	0.714861029499344	-2.90191	0.00370900477798886	0.124475229228887	2.43074260720715	0.90491706527143	Ifi209	236312	GO:0035458,GO:0003690,GO:0005634,GO:0002218	10090.ENSMUSP00000061900		interferon activated gene 209	Ifi209, 4930422C14, Ifix, Pyhin-1, Pyhin1; interferon activated gene 209
ENSMUSG00000082884	34.4126327340641	-1.3122	0.451945585877744	-2.90344	0.00369092089339634	0.124475229228887	2.43286526283187	0.90491706527143	Gm13339
ENSMUSG00000017716	262.100498212647	0.881610253227827	0.303844870898034	2.90151435047157	0.00371363769619279	0.124475229228887	2.43020046845283	0.90491706527143	Birc5	11799	GO:0000776,GO:0007049,GO:0043154,GO:0042803,GO:0031503,GO:0015631,GO:0051303,GO:0005829,GO:0005856,GO:0019899,GO:0000775,GO:0007059,GO:0005876,GO:0005874,GO:0015630,GO:0043027,GO:0006468,GO:0031021,GO:0032133,GO:0051301,GO:0005814,GO:0008017,GO:0000281,GO:0042802,GO:1990713,GO:0005515,GO:0030414,GO:0030496,GO:0045787,GO:0045931,GO:0004869,GO:0005694,GO:0032991,GO:0006915,GO:0007094,GO:0008270,GO:…	10090.ENSMUSP00000079124		baculoviral IAP repeat-containing 5	Birc5, AAC-11, Api4, TIAP, survivin40; baculoviral IAP repeat-containing 5
ENSMUSG00000029250	563.297375746843	0.564548196367102	0.194412635905002	2.90386575820598	0.00368586162098874	0.124475229228887	2.43346097361209	0.90491706527143	Polr2b	231329	GO:0005654,GO:0003677,GO:0005634,GO:0003682,GO:0046872,GO:0006366,GO:0000781,GO:0005665,GO:0016740,GO:0016779,GO:0003899,GO:0032549,GO:0006351	10090.ENSMUSP00000031167		polymerase (RNA) II (DNA directed) polypeptide B	Polr2b, Pol2rb, Rpb140, Rpb2; polymerase (RNA) II (DNA directed) polypeptide B
ENSMUSG00000021918	211.470505506409	0.539653342691588	0.185998205018766	2.90139005716287	0.00371511119596978	0.124475229228887	2.43002818296037	0.90491706527143	Nek4	23955	GO:0007049,GO:0005829,GO:0030145,GO:0097014,GO:0036064,GO:0000166,GO:0005524,GO:0035869,GO:0051301,GO:0004674,GO:0035253,GO:2000772,GO:0006974,GO:0016301,GO:0005737,GO:0004672,GO:0016740,GO:0042995,GO:0045893,GO:0046872,GO:0000278,GO:0016310,GO:2001020,GO:0006468	10090.ENSMUSP00000057915		NIMA (never in mitosis gene a)-related expressed kinase 4	Nek4, Stk2; NIMA (never in mitosis gene a)-related expressed kinase 4
ENSMUSG00000046982	306.698926611795	-0.461197	0.158978464522673	-2.901	0.00371970506365057	0.124475229228887	2.42949149407161	0.90491706527143	Tshz1	110796	GO:0006357,GO:0003677,GO:0007275,GO:0005634,GO:0060023,GO:0000981,GO:0046872,GO:0042474,GO:0005515,GO:0010468,GO:0009952	10090.ENSMUSP00000089388	zf-C2H2	teashirt zinc finger family member 1	Tshz1, 5730407I04Rik, D18Bwg1409e, Mtsh1, NY-CO-33, Sdccag33, Tsh1, teashirt1; teashirt zinc finger family member 1
ENSMUSG00000057913	4.65570719941602	2.72021865743788	0.938679273534209	2.89792129658517	0.00375644842263541	0.124607911984054	2.42522256980003	0.904454381256907	Gm10032			10090.ENSMUSP00000071453
ENSMUSG00000052727	6.49013318612718	2.30669652005818	0.795474447451901	2.89977450243323	0.0037343120418658	0.124607911984054	2.42778939490374	0.904454381256907	Map1b	17755	GO:0045773,GO:0003779,GO:0048471,GO:0097441,GO:0030054,GO:0097457,GO:0001750,GO:0045202,GO:0005829,GO:0005856,GO:0071895,GO:0043204,GO:0044877,GO:0031114,GO:0030426,GO:0005874,GO:0061162,GO:0032387,GO:0097440,GO:0005886,GO:0008017,GO:0047497,GO:0007026,GO:0005515,GO:0014069,GO:0043025,GO:0007399,GO:0005737,GO:0030425,GO:0001578,GO:0030424,GO:0007409,GO:0036477,GO:0042995,GO:0031116,GO:0043196,GO:…	10090.ENSMUSP00000068374		microtubule-associated protein 1B	Map1b, A230055D22, LC1, MAP5, Mtap-5, Mtap1b, Mtap5; microtubule-associated protein 1B
ENSMUSG00000045394	20.6409513547999	1.1685231636882	0.403327420775637	2.89720733948864	0.00376500835413294	0.124607911984054	2.42423405581127	0.904454381256907	Epcam	17075	GO:0030054,GO:2000048,GO:0016328,GO:0016021,GO:0023019,GO:0044877,GO:2000648,GO:0008284,GO:0009986,GO:0005886,GO:2000147,GO:0016020,GO:0016324,GO:0016323,GO:0005923,GO:0098742,GO:0043066,GO:0048863,GO:0098641,GO:0001657,GO:0045944	10090.ENSMUSP00000061935		epithelial cell adhesion molecule	Epcam, CD326, EGP, EGP-2, Egp314, Ep-CAM, EpCAM1, GA733-2, Ly74, TROP1, Tacsd1, Tacstd1, gp40; epithelial cell adhesion molecule
ENSMUSG00000046687	77.2583178507449	-0.760445	0.262531506321348	-2.89658	0.00377249687913504	0.124607911984054	2.42337111083004	0.904454381256907	Gm5424	432466		10090.ENSMUSP00000136734		argininosuccinate synthase pseudogene
ENSMUSG00000059839	66.4378753754204	-0.658271	0.227070849073239	-2.89897	0.00374393322752508	0.124607911984054	2.42667190544034	0.904454381256907	Zfp874b	408067	GO:0000978,GO:0006357,GO:0005634,GO:0000981,GO:0003700	10090.ENSMUSP00000019572	zf-C2H2	zinc finger protein 874b	Zfp874b, 9630025I21Rik, Rslcan16; zinc finger protein 874b
ENSMUSG00000022856	222.733976397612	0.577545387571942	0.199390033866179	2.89656095830528	0.00377277337610988	0.124607911984054	2.42333928132455	0.904454381256907	Tmem41a	66664	GO:0016020,GO:0003674,GO:0008150,GO:0005575,GO:0016021	10090.ENSMUSP00000023562		transmembrane protein 41a	Tmem41a, 2900010K02Rik, 5730578N08Rik; transmembrane protein 41a
ENSMUSG00000115300	35.3433948704612	-1.11051	0.383536462329322	-2.89546	0.00378604362463151	0.124621803443906	2.42181438619167	0.904405968214708	Gm49188
ENSMUSG00000024975	1695.12169704379	-0.468148	0.161699869696249	-2.89517	0.00378956357510366	0.124621803443906	2.42141080265405	0.904405968214708	Pdcd4	18569	GO:0050729,GO:0005829,GO:0071222,GO:1900016,GO:0003723,GO:2000353,GO:0030509,GO:0034393,GO:1904761,GO:0005515,GO:1905064,GO:0060940,GO:0006915,GO:0005737,GO:1905461,GO:0051246,GO:1904706,GO:0007569,GO:0043066,GO:0045892,GO:0005634,GO:1901224	10090.ENSMUSP00000073975		programmed cell death 4	Pdcd4, D19Ucla1, Ma3, Tis; programmed cell death 4
ENSMUSG00000024694	3516.80882991018	-0.96404	0.33308928956568	-2.89424	0.00380077616114366	0.12472115911546	2.42012770651966	0.904059861617251	Keg1	64697	GO:0006544,GO:1901787,GO:0005874,GO:0016410,GO:0047961,GO:0005813,GO:0016746,GO:0005737,GO:0005856,GO:0005739,GO:0016740,GO:0047962	10090.ENSMUSP00000025598		kidney expressed gene 1	Keg1, 0610008P16Rik, GS4059; kidney expressed gene 1
ENSMUSG00000020925	203.421642412162	0.549616971529997	0.189949038637176	2.89349698989436	0.00380977942471942	0.124747745205974	2.41910016799899	0.903967295431652	Ccdc43	52715	GO:0005829,GO:0003674,GO:0008150	10090.ENSMUSP00000090230		coiled-coil domain containing 43	Ccdc43, 2610001E01Rik, D11Ertd707e; coiled-coil domain containing 43
ENSMUSG00000054435	63.5093822113379	-1.06223	0.367286945380116	-2.8921	0.00382670061657899	0.124942662438393	2.41717551364529	0.903289243787926	Gimap4	107526	GO:0005525,GO:0005737,GO:0005829,GO:0000166	10090.ENSMUSP00000087524		GTPase, IMAP family member 4	Gimap4, E430007K16Rik, Ian-1, Ian1, Imap4; GTPase, IMAP family member 4
ENSMUSG00000070576	216.822086689659	-0.878181	0.303703179686861	-2.89158	0.0038331388938351	0.124942662438393	2.41644544379462	0.903289243787926	Mn1	433938	GO:0005634,GO:0001957,GO:1902806,GO:0070564,GO:0033689,GO:0006355,GO:0007275	10090.ENSMUSP00000092034		meningioma 1	Mn1; meningioma 1
ENSMUSG00000018800	115.139694634534	0.705863474551473	0.244160097968384	2.89098620300715	0.00384034979779115	0.124942662438393	2.41562921617109	0.903289243787926	Abca5	217265	GO:0005770,GO:0005764,GO:0043691,GO:0034375,GO:0016021,GO:0010745,GO:0000166,GO:0005768,GO:0005794,GO:0005524,GO:0005886,GO:0016887,GO:0042632,GO:0042626,GO:0010874,GO:0016020,GO:0055085,GO:0006869,GO:0008203,GO:0030301,GO:0043231,GO:1903064,GO:0005319,GO:0033344	10090.ENSMUSP00000047927		ATP-binding cassette, sub-family A (ABC1), member 5	Abca5, ABC13, B930033A02Rik, mKIAA1888; ATP-binding cassette, sub-family A (ABC1), member 5
ENSMUSG00000086877	19.3145830557139	1.39710528124539	0.483469135030762	2.88975072039811	0.00385547422514305	0.125167271965945	2.41392219590197	0.902509213159762	A230072C01Rik
ENSMUSG00000027670	50.7229983021046	1.1741639596478	0.406634044814237	2.8875200554941	0.00388291851018288	0.12552296653088	2.41084172378547	0.90127680545707	Ocstamp	74614	GO:0071356,GO:0016020,GO:0034241,GO:0071391,GO:0003674,GO:0045672,GO:0005575,GO:0072674,GO:0030154,GO:0016021,GO:0090290	10090.ENSMUSP00000029213		osteoclast stimulatory transmembrane protein	Ocstamp, 4833422F24Rik, OC-STAMP; osteoclast stimulatory transmembrane protein
ENSMUSG00000036110	2034.4838530156	-0.721376	0.249768143215915	-2.88818	0.00387475369356854	0.12552296653088	2.4117558990735	0.90127680545707	Slc17a2	218103	GO:0006811,GO:0016020,GO:0055085,GO:0015136,GO:0005764,GO:0005887,GO:0015739,GO:0006814,GO:0015293,GO:0022857,GO:0006820,GO:0016021	10090.ENSMUSP00000006786		solute carrier family 17 (sodium phosphate), member 2	Slc17a2, C730032N17Rik, NPT3; solute carrier family 17 (sodium phosphate), member 2
ENSMUSG00000021639	138.110222607129	0.588553542540259	0.204036518294281	2.88455001810701	0.00391973486034246	0.126444667338081	2.40674330863887	0.898099481815668	Gtf2h2	23894	GO:0006281,GO:0016607,GO:0006357,GO:0047485,GO:0005634,GO:0046872,GO:0006289,GO:0000438,GO:0008270,GO:0005675,GO:0016251,GO:0000439,GO:0005669,GO:0006974,GO:0006351	10090.ENSMUSP00000065228		general transcription factor II H, polypeptide 2	Gtf2h2, 44kDa, BTF2_p44, BTF2-p44, Btf2p44, p44; general transcription factor II H, polypeptide 2
ENSMUSG00000030208	97.7268559201414	1.30539006291908	0.452932021966896	2.88208825962516	0.00395049061344133	0.126899092996324	2.40334896577124	0.896541481988031	Emp1	13730	GO:0016020,GO:0008219,GO:0005886,GO:0032060,GO:0016021	10090.ENSMUSP00000107538		epithelial membrane protein 1	Emp1, I-8-09, TMP; epithelial membrane protein 1
ENSMUSG00000063787	450.867255889947	0.566044862416458	0.196400347160045	2.8820970563519	0.0039503803232966	0.126899092996324	2.40336109061207	0.896541481988031	Chchd1	66121	GO:0005634,GO:0032543,GO:0005761,GO:0001650,GO:0005829,GO:0008150,GO:0005840,GO:0005739,GO:0005654	10090.ENSMUSP00000071202		coiled-coil-helix-coiled-coil-helix domain containing 1	Chchd1, 1110001O19Rik, 2400010G13Rik, MRP-S37; coiled-coil-helix-coiled-coil-helix domain containing 1
ENSMUSG00000044147	474.091991881445	0.691024634265534	0.239905661472551	2.88040152960124	0.00397168996253429	0.127292489042013	2.40102466068416	0.895197221356892	Arf6	11845	GO:0047485,GO:0007049,GO:0060998,GO:0005769,GO:0003924,GO:2000009,GO:1990090,GO:0005525,GO:0005829,GO:0035020,GO:0055037,GO:0051489,GO:0090162,GO:2000171,GO:1903078,GO:0016192,GO:0000166,GO:0005768,GO:0099562,GO:0005794,GO:0030139,GO:0032456,GO:0043209,GO:0051301,GO:0051549,GO:0005886,GO:0015031,GO:0019003,GO:1905606,GO:0005515,GO:0036010,GO:0090543,GO:0033028,GO:0097284,GO:0030838,GO:0120183,GO:…	10090.ENSMUSP00000055862		ADP-ribosylation factor 6	Arf6; ADP-ribosylation factor 6
ENSMUSG00000001785	228.567	0.505392827846713	0.175496690129818	2.87978552457522	0.00397945782109538	0.127292489042013	2.40017609409369	0.895197221356892	Pwp1	103136	GO:0005634,GO:0034773,GO:0005794,GO:0005694,GO:2000738,GO:0006364,GO:0042254,GO:0033140,GO:0005730,GO:1990889,GO:1901838	10090.ENSMUSP00000001836		PWP1 homolog, endonuclein	Pwp1, 2310058A11Rik, 2610205J09Rik; PWP1 homolog, endonuclein
ENSMUSG00000019232	873.316024570454	-1.23382	0.428688381444681	-2.87814	0.00400031114219858	0.127691273482422	2.39790622815086	0.893838781733678	Etnppl	71760	GO:0016829,GO:0030170,GO:0003824,GO:0008483,GO:0008150,GO:0005739,GO:0050459	10090.ENSMUSP00000072121		ethanolamine phosphate phospholyase	Etnppl, 1300019H02Rik, Agxt2l1; ethanolamine phosphate phospholyase
ENSMUSG00000039615	409.999365749114	0.671439341629165	0.233438536413109	2.87630033989307	0.00402366658680838	0.128168090901139	2.39537801341645	0.892220084571272	Stub1	56424	GO:0051879,GO:0042803,GO:0090035,GO:0005783,GO:0005829,GO:0019899,GO:0034605,GO:0001664,GO:0005654,GO:0000151,GO:0006281,GO:0071218,GO:0032091,GO:0031625,GO:0031398,GO:0030018,GO:0031647,GO:0004842,GO:0006457,GO:0071456,GO:0005515,GO:0019900,GO:0031371,GO:0006974,GO:0030579,GO:0061684,GO:0045862,GO:0034450,GO:0051604,GO:0051443,GO:0006511,GO:0101031,GO:0030512,GO:0030968,GO:0005737,GO:0051787,GO:…	10090.ENSMUSP00000040431		STIP1 homology and U-Box containing protein 1	Stub1, 0610033N24Rik, 2210017D18Rik, 2310040B03Rik, Chip; STIP1 homology and U-Box containing protein 1
ENSMUSG00000028175	48.5187358109677	0.95595752042501	0.332602565179866	2.87417362493294	0.00405086204443337	0.128757349489876	2.39245254683407	0.890227971981523	Depdc1a	76131	GO:0045892,GO:0005096,GO:0005634,GO:0007165,GO:0017053,GO:0035556	10090.ENSMUSP00000113216		DEP domain containing 1a	Depdc1a, 5830484J08Rik, Depdc1; DEP domain containing 1a
ENSMUSG00000001847	1751.46895445502	0.461670060358919	0.160662834430278	2.87353364576215	0.00405907840241301	0.128757349489876	2.39157256006323	0.890227971981523	Rac1	19353	GO:1902622,GO:0032707,GO:0048012,GO:0005525,GO:0005856,GO:2000386,GO:0051496,GO:0001934,GO:0001891,GO:0003925,GO:0045453,GO:0002093,GO:0007155,GO:0048168,GO:0016020,GO:0007411,GO:0031901,GO:0005938,GO:0060071,GO:0031529,GO:0008283,GO:0048873,GO:0031116,GO:0051894,GO:0031267,GO:0016787,GO:0060091,GO:0031996,GO:0086098,GO:0032587,GO:0051117,GO:0016358,GO:0006972,GO:0008361,GO:0031410,GO:0010591,GO:…	10090.ENSMUSP00000079380		Rac family small GTPase 1	Rac1, D5Ertd559e; Rac family small GTPase 1
ENSMUSG00000064345	73514.6941007816	-0.786939	0.274020985782126	-2.87182	0.0040811380782091	0.129187959207509	2.38921871137967	0.888777962296212	mt-Nd2	17717	GO:0032981,GO:0035255,GO:0005747,GO:0072593,GO:0016020,GO:0005743,GO:0070469,GO:0006120,GO:0005739,GO:0008137,GO:0014069,GO:0016021,GO:0019901	10090.ENSMUSP00000080992		NADH dehydrogenase subunit 2	ND2; NADH dehydrogenase subunit 2
ENSMUSG00000085558	10.6603923941651	-2.26849	0.790722086885943	-2.86889	0.004119156070541	0.130120892800949	2.38519175276544	0.885652965546999	4930412C18Rik
ENSMUSG00000041673	12.9162056139309	-1.48289	0.517569895880311	-2.8651	0.00416882365823827	0.131417202940654	2.37998647519603	0.881347780490251	Lrrc18	67580	GO:0005737,GO:0003674,GO:0005575	10090.ENSMUSP00000041199		leucine rich repeat containing 18	Lrrc18, 4930442L21Rik, MTLR1; leucine rich repeat containing 18
ENSMUSG00000000409	19.8974707395344	-2.14813	0.7501145026927	-2.86374	0.00418676055250111	0.131553356157488	2.3781218763911	0.880898067820886	Lck	16818	GO:0010628,GO:0004713,GO:0005102,GO:0042609,GO:0006919,GO:0043274,GO:0045121,GO:0050856,GO:0051209,GO:0043548,GO:0045588,GO:0004715,GO:2001244,GO:0005829,GO:0000242,GO:0003823,GO:0044877,GO:0030217,GO:0000166,GO:0042169,GO:0005524,GO:0030139,GO:0006468,GO:0034116,GO:0042542,GO:1903039,GO:0007169,GO:0019903,GO:0005886,GO:0042802,GO:0008022,GO:0009612,GO:0018108,GO:0070474,GO:0005515,GO:0031234,GO:…	10090.ENSMUSP00000066209		lymphocyte protein tyrosine kinase	Lck, Hck-3, Lsk, Lskt, p56<lck>, p56Lck; lymphocyte protein tyrosine kinase
ENSMUSG00000104713	101.984758259857	-1.29256	0.451397515434903	-2.86346	0.00419042281205713	0.131553356157488	2.37774215467591	0.880898067820886	Gbp6	100702	GO:0020005,GO:0042832,GO:0035458,GO:0031410,GO:0003924,GO:0005525,GO:0050830,GO:0009617,GO:0071222,GO:0071346,GO:0044406			guanylate binding protein 6	Gbp6, GBP-6, Mpa2l; guanylate binding protein 6
ENSMUSG00000030243	55.3484600131132	0.68724200152167	0.240254513903139	2.86047487873105	0.00423007064941838	0.131711770364099	2.37365237910337	0.880375412769696	Recql	19691	GO:1990814,GO:0005654,GO:0006281,GO:0000724,GO:0000166,GO:0006310,GO:0005524,GO:0043138,GO:0003678,GO:0003677,GO:0009378,GO:0032508,GO:0005694,GO:0005737,GO:0006268,GO:0005634,GO:0004386,GO:0016787,GO:0003676	10090.ENSMUSP00000107434		RecQ protein-like	Recql, RecQ1; RecQ protein-like
ENSMUSG00000027207	298.348628315914	0.626298675372636	0.218885319361367	2.86130964470328	0.00421894772766214	0.131711770364099	2.37479585544972	0.880375412769696	Galk2	69976	GO:0000166,GO:0006012,GO:0004335,GO:0005524,GO:0016310,GO:0005737,GO:0005829,GO:0046835,GO:0016773,GO:0016740,GO:0033858,GO:0016301	10090.ENSMUSP00000028636		galactokinase 2	Galk2, 2810017M24Rik, Gk2; galactokinase 2
ENSMUSG00000046434	851.974051678554	0.56616923215977	0.197825472556581	2.86196324893316	0.00421025723862433	0.131711770364099	2.37569136879565	0.880375412769696	Hnrnpa1	15382	GO:0010628,GO:0051028,GO:1990814,GO:0003729,GO:0005681,GO:0005829,GO:0045760,GO:0003723,GO:0005654,GO:0003730,GO:0098505,GO:0042802,GO:0035865,GO:0019904,GO:0036002,GO:1990826,GO:0061752,GO:1990904,GO:0003727,GO:0005737,GO:1904577,GO:0071013,GO:0035198,GO:1990825,GO:0003697,GO:0006397,GO:0005634,GO:0008380,GO:0033592,GO:0003676,GO:0000380	10090.ENSMUSP00000042658		heterogeneous nuclear ribonucleoprotein A1	Hnrnpa1, HDP-1, Hdp, Hnrpa1, hnRNP_A1, hnrnp-A1; heterogeneous nuclear ribonucleoprotein A1
ENSMUSG00000020570	774.83558993405	0.469443204153477	0.164106372508697	2.86060313793481	0.00422835991940324	0.131711770364099	2.37382805250039	0.880375412769696	Sypl	19027	GO:0031410,GO:0016020,GO:0008021,GO:0030672,GO:0030141,GO:0016021	10090.ENSMUSP00000075990		synaptophysin-like protein	Sypl, D12Ertd446e, PanI, Pphn, Sypl1; synaptophysin-like protein
ENSMUSG00000073680	15.3921085638612	-1.76577	0.618352516101768	-2.8556	0.00429556783876348	0.133478195740842	2.36697941787674	0.874589672447961	Tmem88b	320587	GO:0016020,GO:0030165,GO:0005886,GO:0008150,GO:0016021	10090.ENSMUSP00000095349		transmembrane protein 88B	Tmem88b, A230069A22Rik; transmembrane protein 88B
ENSMUSG00000021703	676.382189173948	0.546487742081611	0.19155905423844	2.85284213922553	0.00433301403826849	0.134367559565532	2.36320990391908	0.87170557058476	Serinc5	218442	GO:0009597,GO:0005829,GO:0042552,GO:0006629,GO:0002376,GO:0016021,GO:0008654,GO:0005794,GO:0005813,GO:0043209,GO:0005886,GO:1904222,GO:0006658,GO:0016020,GO:0045087,GO:0051607,GO:0006665,GO:1904219,GO:0043231	10090.ENSMUSP00000047547		serine incorporator 5	Serinc5, A130038L21Rik, AIGP3, TPO1; serine incorporator 5
ENSMUSG00000045968	7.89674053652001	-1.77473	0.622795596391057	-2.84962	0.0043771087419829	0.134404701157772	2.35881266392915	0.871585540425261	Teddm2	240817	GO:0003674,GO:0005575,GO:0008150	10090.ENSMUSP00000050017		transmembrane epididymal family member 2	Teddm2, 5830403L16Rik, Me9, e92; transmembrane epididymal family member 2
ENSMUSG00000095930	45.0902126200928	-1.01129	0.354764908136351	-2.85058	0.00436392979049089	0.134404701157772	2.36012224521652	0.871585540425261	Nim1k	245269	GO:0042149,GO:0000287,GO:0000166,GO:0005524,GO:0046872,GO:0016310,GO:0035556,GO:0004674,GO:0004672,GO:0016740,GO:0006468,GO:0016301	10090.ENSMUSP00000136377		NIM1 serine/threonine protein kinase	Nim1k, E130304F04Rik, Nim1; NIM1 serine/threonine protein kinase
ENSMUSG00000009378	1301.9395303835	0.843521089104467	0.295800212193067	2.85165816092758	0.00434918438458624	0.134404701157772	2.36159217993851	0.871585540425261	Slc16a12	240638	GO:0016020,GO:0055085,GO:0005308,GO:0015718,GO:0005887,GO:0008028,GO:0005886,GO:0015293,GO:0015881,GO:0016323,GO:0022857,GO:0016021	10090.ENSMUSP00000009522		solute carrier family 16 (monocarboxylic acid transporters), member 12	Slc16a12, 3230401A21, MCT_12; solute carrier family 16 (monocarboxylic acid transporters), member 12
ENSMUSG00002076083	61.9176727125618	-0.775555	0.272169192587852	-2.84953	0.00437834833667771	0.134404701157772	2.35868968939236	0.871585540425261	Klhl17	231003	GO:0043025,GO:0003779,GO:0060090,GO:0015629,GO:0030054,GO:0031208,GO:0045202,GO:0030036,GO:0051015,GO:0032839,GO:0014069,GO:0007420			kelch-like 17	Klhl17; kelch-like 17
ENSMUSG00000027423	1054.52466630138	0.437080401579506	0.153333038583538	2.85052983764735	0.00436464550505803	0.134404701157772	2.36005102376805	0.871585540425261	Snx5	69178	GO:0031313,GO:0048471,GO:0031410,GO:0010314,GO:0005829,GO:0034452,GO:0005903,GO:0006907,GO:0007174,GO:0005768,GO:0045776,GO:0006897,GO:0070685,GO:0005886,GO:0015031,GO:0042147,GO:0005515,GO:0070273,GO:0031234,GO:0008289,GO:0031748,GO:0016020,GO:0031901,GO:0005737,GO:0035815,GO:0035091,GO:0097422,GO:0042995,GO:0006886,GO:0046628,GO:0045893,GO:0080025,GO:0043231,GO:0030904	10090.ENSMUSP00000105657		sorting nexin 5	Snx5, 0910001N05Rik, 1810032P22Rik, D2Ertd52e; sorting nexin 5
ENSMUSG00000030302	89.7538429812422	1.15282565789561	0.404789199676279	2.84796545663165	0.00439997001054291	0.134796666761622	2.35655028358202	0.87032084685806	Atp2b2	11941	GO:0000902,GO:0008361,GO:0030182,GO:0006874,GO:0040011,GO:0045121,GO:0006816,GO:0030054,GO:0007595,GO:0032591,GO:0005887,GO:0005783,GO:0045202,GO:0046068,GO:0050808,GO:0005388,GO:0021702,GO:0016021,GO:0050885,GO:0000166,GO:0005524,GO:0048839,GO:0090102,GO:0098978,GO:0021692,GO:0005886,GO:0032809,GO:0008022,GO:0051928,GO:0051480,GO:0019829,GO:1905059,GO:0005516,GO:0043025,GO:0006811,GO:0016020,GO:…	10090.ENSMUSP00000086398		ATPase, Ca++ transporting, plasma membrane 2	Atp2b2, D6Abb2e, Gena300, PMCA2, Tmy, dfw, jog, wms, wri; ATPase, Ca++ transporting, plasma membrane 2
ENSMUSG00000067629	12.7939873283409	-1.57304	0.552571509981915	-2.84677	0.00441652250316781	0.135032071552677	2.35491955239413	0.869563069696553	Syngap1	240057	GO:0005096,GO:0050771,GO:0043408,GO:0030054,GO:0045202,GO:0043198,GO:0008542,GO:0007165,GO:0098978,GO:0017124,GO:0005515,GO:0014069,GO:0098880,GO:0016020,GO:0046580,GO:0043087,GO:0050803,GO:0048167,GO:0043113,GO:0048169,GO:0043524,GO:0007389,GO:0007265,GO:0019901,GO:0016358	10090.ENSMUSP00000080038		synaptic Ras GTPase activating protein 1 homolog (rat)	Syngap1, Gm1963, Syngap; synaptic Ras GTPase activating protein 1 homolog (rat)
ENSMUSG00000036356	6.16859435510462	-2.20065	0.773385868799197	-2.84548	0.0044344825788376	0.135038863490762	2.35315704691795	0.869541225796675	Csgalnact1	234356	GO:0047237,GO:0032580,GO:0050653,GO:0008376,GO:0016021,GO:0046398,GO:0005794,GO:0019276,GO:0051216,GO:0008955,GO:0047238,GO:0015020,GO:0030206,GO:0016020,GO:0030204,GO:0001958,GO:0016740,GO:0030198,GO:0046872	10090.ENSMUSP00000077459		chondroitin sulfate N-acetylgalactosaminyltransferase 1	Csgalnact1, 4732435N03Rik, CSGalNAcT-1; chondroitin sulfate N-acetylgalactosaminyltransferase 1
ENSMUSG00000025001	61.7921111415275	1.08800130264837	0.382279555085812	2.84608812627748	0.00442599442037869	0.135038863490762	2.35398913790091	0.869541225796675	Hells	15201	GO:0007049,GO:0003682,GO:0030098,GO:0031508,GO:0000775,GO:0000166,GO:0005524,GO:0051301,GO:0046651,GO:0001655,GO:0005515,GO:0031507,GO:0006306,GO:0007275,GO:2001243,GO:0001822,GO:1990830,GO:0043066,GO:0005634,GO:0006346,GO:0004386,GO:0010216,GO:0016787,GO:0005721,GO:0140658	10090.ENSMUSP00000025965		helicase, lymphoid specific	Hells, E130115I21Rik, LSH, Lysh, PASG, YFK8; helicase, lymphoid specific
ENSMUSG00000029414	51.1908071901873	1.0126506432476	0.356020553785894	2.84436005865155	0.00445007290159391	0.135196381524858	2.35163287429983	0.86903493195072	Kntc1	208628	GO:0000070,GO:0000776,GO:0005828,GO:0007049,GO:0015629,GO:0031267,GO:0005634,GO:1903394,GO:1990423,GO:0005694,GO:0051301,GO:0007094,GO:0005737,GO:0005829,GO:0005856,GO:0000922,GO:0005886,GO:0000775	10090.ENSMUSP00000031366		kinetochore associated 1	Kntc1, D330012D13, jgl; kinetochore associated 1
ENSMUSG00000059208	1087.02987243606	0.559595016218048	0.196774790573256	2.84383489667454	0.00445741386611578	0.135196381524858	2.35091704026299	0.86903493195072	Hnrnpm	76936	GO:0003729,GO:0048306,GO:0005681,GO:0000398,GO:1904591,GO:0003723,GO:0005654,GO:0062023,GO:0009986,GO:1990405,GO:0042382,GO:0019904,GO:2000815,GO:1990904,GO:0005737,GO:0071013,GO:1900182,GO:0006397,GO:0005634,GO:0008380,GO:0071014,GO:0003676,GO:0000380,GO:0016363	10090.ENSMUSP00000120115		heterogeneous nuclear ribonucleoprotein M	Hnrnpm, 2610023M21Rik, Hnrpm, mKIAA4193; heterogeneous nuclear ribonucleoprotein M
ENSMUSG00000027684	8.31601533184198	-1.85027	0.65146885041843	-2.84015	0.00450923266889101	0.136295466376092	2.34589735524377	0.865518589951038	Mecom	14013	GO:0000977,GO:0000978,GO:0071425,GO:0000118,GO:0008168,GO:0098727,GO:0046329,GO:0030900,GO:0090336,GO:0001228,GO:0035115,GO:0005515,GO:0001701,GO:0016607,GO:0007275,GO:0003677,GO:0035116,GO:0001780,GO:0006915,GO:0032259,GO:0005737,GO:0042127,GO:0009617,GO:0030154,GO:0016740,GO:0051726,GO:0070828,GO:0006357,GO:0045892,GO:0045893,GO:0005634,GO:0046872,GO:0006954,GO:0046974,GO:0072197,GO:0003700,GO:…	10090.ENSMUSP00000103905	zf-C2H2	MDS1 and EVI1 complex locus	Mecom, D630039M04Rik, Evi-1, Evi1, Jbo, Mds, Mds1, Mds1-Evi1, Prdm3, Znfpr1b1; MDS1 and EVI1 complex locus
ENSMUSG00000040624	23.1926982931173	-1.41199	0.49727889163506	-2.83944	0.00451934768051536	0.136295466376092	2.34492424642694	0.865518589951038	Plekhg1	213783	GO:0005654	10090.ENSMUSP00000114056		pleckstrin homology domain containing, family G (with RhoGef domain) member 1	Plekhg1, D10Ertd733e, Gm521, mKIAA1209; pleckstrin homology domain containing, family G (with RhoGef domain) member 1
ENSMUSG00000039230	539.058611523975	0.455094814431579	0.160281140983427	2.83935347377291	0.00452050509128637	0.136295466376092	2.34481303728967	0.865518589951038	Tbcd	108903	GO:0005096,GO:0030054,GO:0016328,GO:0007021,GO:0005856,GO:0034333,GO:0070830,GO:0005813,GO:0005886,GO:0006457,GO:0031115,GO:0048487,GO:0016020,GO:0005737,GO:0005923,GO:0007023,GO:0048667,GO:0000278,GO:0000226	10090.ENSMUSP00000099302		tubulin-specific chaperone d	Tbcd, 2310057L06Rik, A030005L14Rik, mKIAA0988; tubulin-specific chaperone d
ENSMUSG00000025544	2361.73118357653	0.438997673488977	0.154824806941227	2.83544789857626	0.00457614786130931	0.137700449281217	2.33949995136685	0.861064642749359	Tm9sf2	68059	GO:0006688,GO:0016020,GO:0005768,GO:0010908,GO:0005794,GO:0003674,GO:0005737,GO:0005856,GO:0006672,GO:0016021,GO:0072657	10090.ENSMUSP00000026624		transmembrane 9 superfamily member 2	Tm9sf2, 1500001N15Rik, D14Ertd64e, P76; transmembrane 9 superfamily member 2
ENSMUSG00000040498	22.717391151214	-3.92955	1.38710007714421	-2.83293	0.00461241799644401	0.137973823995789	2.33607134202713	0.860203298906593	Igsf23	70080	GO:0003674,GO:0005575,GO:0008150	10090.ENSMUSP00000047914		immunoglobulin superfamily, member 23	Igsf23, 2210010C17Rik; immunoglobulin superfamily, member 23
ENSMUSG00000026542	10122.5437197208	1.24407508334126	0.439006405793676	2.83384266589939	0.00459919695523764	0.137973823995789	2.33731799187381	0.860203298906593	Apcs	20219	GO:0044871,GO:0001849,GO:0044869,GO:0030169,GO:0042802,GO:0046597,GO:0048525,GO:0046790,GO:0005615,GO:0030246,GO:0032991,GO:0045087,GO:0005576,GO:0045656,GO:0006958,GO:1903016,GO:1903019,GO:0046872,GO:0005509,GO:0065003,GO:0044793	10090.ENSMUSP00000027824		amyloid P component, serum	Apcs, Sap; amyloid P component, serum
ENSMUSG00000047371	330.915710729511	-0.475094	0.167681390878068	-2.83331	0.00460683108690746	0.137973823995789	2.33659771120485	0.860203298906593	Zfp768	233890	GO:0000978,GO:0003677,GO:0005634,GO:0000981,GO:0046872,GO:0006366,GO:0006355	10090.ENSMUSP00000055374	zf-C2H2	zinc finger protein 768	Zfp768, Znf768; zinc finger protein 768
ENSMUSG00000006699	3198.3749207954	0.363328834821236	0.128295115601823	2.83197714205163	0.00462611555746491	0.138112226427374	2.33478352302616	0.8597678736668	Cdc42	12540	GO:0030175,GO:0005525,GO:0030307,GO:0005856,GO:0030141,GO:0031435,GO:0051496,GO:0003253,GO:0035088,GO:0005813,GO:0003925,GO:0099563,GO:0030496,GO:0043025,GO:0043410,GO:0045198,GO:0016020,GO:0007399,GO:0046847,GO:0016197,GO:0007097,GO:0000322,GO:0031274,GO:0051683,GO:0031333,GO:0007229,GO:0007030,GO:0016787,GO:0031996,GO:0035050,GO:0090316,GO:0010591,GO:0060047,GO:0005829,GO:0071346,GO:0099159,GO:…	10090.ENSMUSP00000054634		cell division cycle 42	Cdc42; cell division cycle 42
ENSMUSG00000099242	5.20966481911932	-2.93939	1.03962233094716	-2.82736	0.00469335006567631	0.138257439871708	2.32851705160009	0.859311489258043	Obox4-ps3	106780809				oocyte specific homeobox 4, pseudogene 3
ENSMUSG00000085972	81.8125844114412	0.935069768372734	0.330906279763309	2.82578429469992	0.00471650134431578	0.138257439871708	2.32638003744092	0.859311489258043	1110028F11Rik
ENSMUSG00000040204	71.5118504210617	0.862417240580511	0.305074417408158	2.82690776862711	0.00469998626347018	0.138257439871708	2.32790341136382	0.859311489258043	Pclaf	68026	GO:0006281,GO:0009411,GO:0007098,GO:0048471,GO:0005634,GO:0003682,GO:0006260,GO:0005813,GO:0005737,GO:0019985,GO:0006974,GO:0051726	10090.ENSMUSP00000038877		PCNA clamp associated factor	Pclaf, 2810417H13Rik, Ns5apt9, Ns5atp9, PAF15, Paf, mKIAA0101, p15(PAF); PCNA clamp associated factor
ENSMUSG00000075517	547.113319247974	-0.818097	0.289045674015109	-2.83034	0.00464986874700984	0.138257439871708	2.33255930587432	0.859311489258043	Cyp2d37-ps			10090.ENSMUSP00000097949
ENSMUSG00000018362	754.684022465941	0.636123927100125	0.224977720965997	2.8274974267175	0.00469133924699204	0.138257439871708	2.32870316057886	0.859311489258043	Kpna2	16647	GO:0046015,GO:0005634,GO:0075506,GO:0010494,GO:0099527,GO:0098892,GO:0005515,GO:0098978,GO:0005829,GO:0061608,GO:0006606,GO:0008139,GO:0042826,GO:1903902,GO:0042564,GO:0006607,GO:0005654,GO:0140297	10090.ENSMUSP00000018506		karyopherin (importin) alpha 2	Kpna2, 2410044B12Rik, IPOA1, PTAC58, Rch1; karyopherin (importin) alpha 2
ENSMUSG00000063849	213.826442458686	-0.609902	0.215596140586586	-2.82891	0.00467070542492804	0.138257439871708	2.33061752221392	0.859311489258043	Ppcdc	66812	GO:0071513,GO:0016829,GO:0004633,GO:0003824,GO:0042802,GO:0015937,GO:0016831,GO:0010181	10090.ENSMUSP00000082856		phosphopantothenoylcysteine decarboxylase	Ppcdc, 1810057I13Rik, 8430432M10Rik; phosphopantothenoylcysteine decarboxylase
ENSMUSG00000031833	353.947345954099	-0.5824	0.205865589306143	-2.82903	0.00466895110199919	0.138257439871708	2.33078067441855	0.859311489258043	Mast3	546071	GO:0000287,GO:0000166,GO:0005524,GO:0016310,GO:0035556,GO:0004674,GO:0004672,GO:0007010,GO:0018105,GO:0016740,GO:0006468,GO:0016301	10090.ENSMUSP00000128703		microtubule associated serine/threonine kinase 3	Mast3, mKIAA0561; microtubule associated serine/threonine kinase 3
ENSMUSG00000064127	228.003155765105	0.571850142052805	0.202394326842192	2.82542574673389	0.00472178305091869	0.138257439871708	2.32589397108054	0.859311489258043	Med14	26896	GO:0060261,GO:0006357,GO:0045893,GO:0005634,GO:0016592,GO:0019827,GO:0070847,GO:0003712,GO:0003713,GO:0005654,GO:0045944	10090.ENSMUSP00000094239		mediator complex subunit 14	Med14, 9930001L01Rik, Crsp2, Gm641, ORF1, Trap170; mediator complex subunit 14
ENSMUSG00000025492	12240.4964175178	-0.4681	0.165559980426822	-2.82737	0.00469315811754972	0.138257439871708	2.32853481369235	0.859311489258043	Ifitm3	66141	GO:0005765,GO:0031410,GO:0009615,GO:0005764,GO:0005783,GO:0060337,GO:0002376,GO:0006898,GO:0016021,GO:0045177,GO:0008285,GO:0005768,GO:0034341,GO:0045071,GO:0035456,GO:0009986,GO:0005886,GO:0046597,GO:0035455,GO:0016020,GO:0031901,GO:0032991,GO:0045087,GO:0051607,GO:0005737,GO:0005634	10090.ENSMUSP00000026565		interferon induced transmembrane protein 3	Ifitm3, 1110004C05Rik, Cd225, Cdw217, DSPA2b, Fgls, IP15, mil-1; interferon induced transmembrane protein 3
ENSMUSG00000019087	982.134909285016	0.405541170533447	0.143526315780713	2.82555271015981	0.0047199121632225	0.138257439871708	2.32606608343852	0.859311489258043	Atp6ap1	54411	GO:0033180,GO:0006811,GO:0031267,GO:0006879,GO:0000166,GO:0016020,GO:0030641,GO:0005524,GO:0036035,GO:0070070,GO:0099638,GO:0036295,GO:0005783,GO:0008219,GO:0033176,GO:1902600,GO:0016021	10090.ENSMUSP00000019231		ATPase, H+ transporting, lysosomal accessory protein 1	Atp6ap1, 16A, AC45, Atp6ip1, Atp6s1, C7-1, CF2, VATPS1, XAP-3, mFLJ00383; ATPase, H+ transporting, lysosomal accessory protein 1
ENSMUSG00000063383	8.83527612844796	-2.32413	0.823162436025408	-2.82342	0.00475149507352852	0.138616394895908	2.32316971668666	0.858185400375474	Zfp947	210853	GO:0000981,GO:0000978,GO:0005634,GO:0006357	10090.ENSMUSP00000079137	zf-C2H2	zinc finger protein 947	Zfp947, 6720451E15, EG210853, Gm4769; zinc finger protein 947
ENSMUSG00000066440	443.03116309415	-0.380044	0.134606839962656	-2.82336	0.00475224997607147	0.138616394895908	2.3231007228305	0.858185400375474	Zfyve26	211978	GO:0005770,GO:0007049,GO:0005769,GO:0005764,GO:0005856,GO:0006281,GO:0019901,GO:0000724,GO:0005813,GO:0051301,GO:0000281,GO:0008289,GO:0006974,GO:0030496,GO:1905037,GO:0032465,GO:0007040,GO:0005737,GO:0046872,GO:0032266	10090.ENSMUSP00000021547		zinc finger, FYVE domain containing 26	Zfyve26, 4930465A13, 9330197E15Rik, A630028O16Rik, Gm893, mKIAA0321; zinc finger, FYVE domain containing 26
ENSMUSG00000071172	1096.7765243008	0.519379800319732	0.18400184522715	2.82268799901739	0.00476228917097575	0.138643623168789	2.32218423733387	0.858100100743854	Srsf3	20383	GO:0016607,GO:0043274,GO:0006397,GO:0051028,GO:0003676,GO:0005634,GO:0008286,GO:0008380,GO:0000398,GO:0005737,GO:0048024,GO:0005515,GO:0006406,GO:1990830,GO:0003723,GO:1990825	10090.ENSMUSP00000117045		serine and arginine-rich splicing factor 3	Srsf3, Sfrs3, X16; serine and arginine-rich splicing factor 3
ENSMUSG00000030468	4.49969687391761	-2.39659	0.849453607572099	-2.82133	0.00478252005893049	0.138814865159312	2.32034319977123	0.857564024436044	Siglecg	243958	GO:0042169,GO:0016020,GO:0002638,GO:0019902,GO:0005515,GO:0030246,GO:0045087,GO:0002250,GO:0033691,GO:0050849,GO:0005886,GO:0030888,GO:0002244,GO:0050776,GO:0106015,GO:0002376,GO:0007155,GO:0016021	10090.ENSMUSP00000005592		sialic acid binding Ig-like lectin G	Siglecg, 9830164H23, A630096C01Rik, Siglec-G, Siglec10, mSiglec-G; sialic acid binding Ig-like lectin G
ENSMUSG00000116996	5.11547547954745	2.05352995148569	0.728555457161632	2.81863231041601	0.0048228729587072	0.138814865159312	2.31669417785815	0.857564024436044	Gm8128
ENSMUSG00000090110	33.2267801590841	-1.12395	0.398646401948909	-2.81941	0.00481122302367927	0.138814865159312	2.31774451096102	0.857564024436044	Cmc4	105886298	GO:0005739,GO:0005758	10090.ENSMUSP00000033543		C-x(9)-C motif containing 4	Cmc4, Mtcp1nb, p8MTCP1; C-x(9)-C motif containing 4
ENSMUSG00000021176	20.0275778315985	1.05983452066071	0.375951967752655	2.81906895446279	0.00481631704444235	0.138814865159312	2.31728493243963	0.857564024436044	Efcab11	78767	GO:0046872,GO:0005509	10090.ENSMUSP00000044808		EF-hand calcium binding domain 11	Efcab11, 2610021K21Rik, 2610110A13Rik; EF-hand calcium binding domain 11
ENSMUSG00000001674	276.789574262612	0.479218022741265	0.169967618200271	2.8194666008475	0.00481035367048096	0.138814865159312	2.31782299192311	0.857564024436044	Ddx18	66942	GO:0000463,GO:0000166,GO:0003676,GO:0005634,GO:0004386,GO:0005524,GO:0005694,GO:0016787,GO:0003724,GO:0003723,GO:0005730	10090.ENSMUSP00000001724		DEAD box helicase 18	Ddx18, 2310005B10Rik; DEAD box helicase 18
ENSMUSG00000034152	466.452477644732	0.369225990442803	0.130988909120789	2.81875765605719	0.00482099015311933	0.138814865159312	2.31686375556331	0.857564024436044	Exoc3	211446	GO:0005794,GO:0051601,GO:0000145,GO:0030667,GO:0005737,GO:0015031,GO:0000149,GO:0042995,GO:0006887	10090.ENSMUSP00000039416		exocyst complex component 3	Exoc3, 2810050O03Rik, E430013E20Rik, Sec6, Sec6l1; exocyst complex component 3
ENSMUSG00000017774	583.366880198621	0.561523322445943	0.199302767202518	2.81743866544191	0.00484083595646447	0.139068996741751	2.31507963423773	0.856769678381223	Myo1c	17913	GO:0003779,GO:0005102,GO:0007015,GO:0031410,GO:0051028,GO:0045121,GO:0031941,GO:0090314,GO:0016328,GO:0005829,GO:2000810,GO:0051015,GO:0071346,GO:0016604,GO:0038089,GO:1900748,GO:0016459,GO:0005903,GO:0000166,GO:0015629,GO:0005524,GO:0005902,GO:0005886,GO:0015031,GO:0008022,GO:0031982,GO:0110016,GO:0005515,GO:0005516,GO:0030838,GO:0032420,GO:0016020,GO:0032421,GO:1900078,GO:0003774,GO:0005643,GO:…	10090.ENSMUSP00000104069		myosin IC	Myo1c, MMIb, MYO1E, NMI, mm1beta, myr2; myosin IC
ENSMUSG00000022228	342.892953700995	-0.536872	0.190641017009182	-2.81614	0.00486046537791238	0.139369954508652	2.31332214609095	0.855830841715131	Zscan26	432731	GO:0000978,GO:0006357,GO:0005634,GO:0000981,GO:0046872,GO:0005829,GO:0005654	10090.ENSMUSP00000106111	zf-C2H2	zinc finger and SCAN domain containing 26	Zscan26, Zfp187, Znf187; zinc finger and SCAN domain containing 26
ENSMUSG00000032816	21.8530926792964	2.0977365221572	0.745900609262075	2.81235394650302	0.00491803526757959	0.13985607629867	2.30820836122961	0.854318660178002	Igdcc4	56741	GO:0016020,GO:0098609,GO:0003674,GO:0005887,GO:0005886,GO:0016021	10090.ENSMUSP00000076878		immunoglobulin superfamily, DCC subclass, member 4	Igdcc4, DDM36, Nope; immunoglobulin superfamily, DCC subclass, member 4
ENSMUSG00000021759	50.0737364127562	0.939667932806074	0.334234013234048	2.81141	0.0049325307350838	0.13985607629867	2.30693019993574	0.854318660178002	Plpp1	19012	GO:0005901,GO:0042577,GO:0045121,GO:0005887,GO:0006672,GO:0006629,GO:0016021,GO:0008195,GO:0007165,GO:0106235,GO:0005886,GO:0000810,GO:0016020,GO:0006644,GO:0016324,GO:0006651,GO:0016787,GO:0042392,GO:0046839,GO:0006670	10090.ENSMUSP00000016144		phospholipid phosphatase 1	Plpp1, Hic53, Hpic53, LPP-1, LPP1, PAP-2a, PAP2-alpha, PAP2a, Ppap2a, mPAP; phospholipid phosphatase 1
ENSMUSG00000001525	1877.08481398487	0.566518643368442	0.201506027058667	2.81142282262111	0.00493229219730374	0.13985607629867	2.30695120297702	0.854318660178002	Tubb5	22154	GO:0045121,GO:0003924,GO:0042288,GO:0005525,GO:0005829,GO:0005856,GO:0005200,GO:0071895,GO:0044877,GO:0005641,GO:0000166,GO:0005874,GO:0031625,GO:0051225,GO:0019904,GO:0032991,GO:0005737,GO:0044297,GO:0036464,GO:0050807,GO:0045298,GO:0005634,GO:0032794,GO:0000278,GO:0000226,GO:0007017	10090.ENSMUSP00000001566		tubulin, beta 5 class I	Tubb5, B130022C14Rik, M(beta)5; tubulin, beta 5 class I
ENSMUSG00000011382	1756.21133672383	-0.563975	0.200550266473776	-2.81214	0.0049213392023906	0.13985607629867	2.30791670026777	0.854318660178002	Dhdh	71755	GO:0047115,GO:0016491,GO:0042843,GO:0047837	10090.ENSMUSP00000011526		dihydrodiol dehydrogenase (dimeric)	Dhdh, 1300018L09Rik, B830008H07Rik, Xld-1, Xld1; dihydrodiol dehydrogenase (dimeric)
ENSMUSG00000020454	314.715223112945	0.375895533477411	0.133594119690753	2.81371316602513	0.00489729045501812	0.13985607629867	2.31004413750296	0.854318660178002	Eif4enif1	74203	GO:0003729,GO:0005829,GO:0017148,GO:0106289,GO:0019827,GO:1905618,GO:0033962,GO:0005049,GO:0015031,GO:0005515,GO:0019900,GO:0060213,GO:0048255,GO:0005737,GO:0006417,GO:0000932,GO:0005634,GO:0045665,GO:0043231,GO:0031047,GO:0006606	10090.ENSMUSP00000105676		eukaryotic translation initiation factor 4E nuclear import factor 1	Eif4enif1, 2610509L04Rik, A930019J01Rik, Clast4, D11Ertd166e; eukaryotic translation initiation factor 4E nuclear import factor 1
ENSMUSG00000028639	4796.57799172411	0.355238614861691	0.126313282016684	2.81236152833691	0.00491791933126676	0.13985607629867	2.30821859928031	0.854318660178002	Ybx1	22608	GO:0071204,GO:0048471,GO:1900152,GO:1990428,GO:0005689,GO:0003729,GO:0003682,GO:0070062,GO:0005829,GO:0043565,GO:1990124,GO:0003723,GO:0051154,GO:0000122,GO:0010494,GO:0046627,GO:0051031,GO:0070934,GO:0008284,GO:0098761,GO:0051781,GO:0005515,GO:1903608,GO:0062153,GO:0001701,GO:1990837,GO:0043025,GO:0003677,GO:0008544,GO:0031965,GO:0050658,GO:0005576,GO:0048255,GO:1990904,GO:0005737,GO:0030425,GO:…	10090.ENSMUSP00000078589	CSD	Y box protein 1	Ybx1, 1700102N10Rik, EF1A, MSY1, Nsep1, YB-1, dbpB, mYB-1a; Y box protein 1
ENSMUSG00000025534	676.50755751466	0.539952563466886	0.192156889529618	2.80995682636536	0.00495481461035164	0.140226779288502	2.30497259046378	0.853169040672872	Gusb	110006	GO:0008152,GO:0005102,GO:0004553,GO:0005615,GO:0005764,GO:0016787,GO:0004566,GO:0016798,GO:0019391,GO:0005975,GO:0030246,GO:0005783,GO:0043231,GO:0019904	10090.ENSMUSP00000026613		glucuronidase, beta	Gusb, Gur, Gus, Gus-r, Gus-s, Gus-t, Gus-u, Gut, asd, g; glucuronidase, beta
ENSMUSG00000032280	265.745226186915	-0.481922	0.171610960358704	-2.80823	0.00498152117300393	0.140721041521629	2.3026380194563	0.851640959185742	Tle3	21887	GO:1990907,GO:0016055,GO:0005634,GO:0005667,GO:0007283,GO:0090090,GO:0006355,GO:0003714,GO:0005515,GO:0030154,GO:0005654,GO:0120163,GO:0007275	10090.ENSMUSP00000124131		transducin-like enhancer of split 3	Tle3, 2610103N05Rik, ESG, Grg3a, Grg3b, mKIAA1547; transducin-like enhancer of split 3
ENSMUSG00000035305	48.5514253729649	0.784052974607983	0.279383896361719	2.80636423508414	0.00501040212357247	0.141013646457513	2.30012741723849	0.850738856887765	Ror1	26563	GO:0043123,GO:0005887,GO:0014068,GO:0016021,GO:0010976,GO:0051092,GO:0043679,GO:0000166,GO:0005524,GO:0017147,GO:0048839,GO:0007169,GO:0005886,GO:0033674,GO:0007275,GO:0016020,GO:0016055,GO:0004714,GO:0007605,GO:0070374,GO:0004672,GO:0042995,GO:0043235,GO:0042813,GO:0006468	10090.ENSMUSP00000048171		receptor tyrosine kinase-like orphan receptor 1	Ror1, 2810404D04Rik, Ntrkr1; receptor tyrosine kinase-like orphan receptor 1
ENSMUSG00000004562	259.275651277541	-0.531103	0.189246431558724	-2.80641	0.00500970919633047	0.141013646457513	2.30018748333325	0.850738856887765	Arhgef40	268739	GO:0005737,GO:0005829,GO:0008150,GO:0005886,GO:0005085	10090.ENSMUSP00000091331		Rho guanine nucleotide exchange factor (GEF) 40	Arhgef40, E130112L23Rik, Gm669, Solo; Rho guanine nucleotide exchange factor (GEF) 40
ENSMUSG00000020358	2467.37270984378	0.451157813258968	0.160853895401805	2.80476771875495	0.00503528521196969	0.141452495641053	2.29797592481712	0.849389385898211	Hnrnpab	15384	GO:0001837,GO:0000122,GO:0045893,GO:0003677,GO:0099523,GO:0005634,GO:0003676,GO:0010468,GO:0016556,GO:1990904,GO:0005737,GO:0005515,GO:0090575,GO:0003723,GO:0005654,GO:2000623	10090.ENSMUSP00000104731		heterogeneous nuclear ribonucleoprotein A/B	Hnrnpab, 3010025C11Rik, CBF-A, Cgbfa, Hnrpab; heterogeneous nuclear ribonucleoprotein A/B
ENSMUSG00000109656	7.47364722704245	-2.15518	0.769661078978626	-2.80016	0.00510766415853277	0.143221536791565	2.29177766639904	0.843991670530592	Gm45548
ENSMUSG00000038418	488.009631074826	1.8601653784506	0.665141298579126	2.79664694167132	0.00516359246563572	0.143994247036208	2.28704804156244	0.841654858809885	Egr1	13653	GO:0010628,GO:0000978,GO:0000977,GO:0098759,GO:0070498,GO:0090090,GO:1990841,GO:0042981,GO:0043565,GO:0032922,GO:0007611,GO:0005654,GO:0030217,GO:0030509,GO:0000122,GO:2000182,GO:0071480,GO:1902949,GO:0010942,GO:0014911,GO:0048661,GO:0032722,GO:0043525,GO:0035914,GO:0072110,GO:0001228,GO:0044729,GO:1990837,GO:0000976,GO:0003677,GO:0071506,GO:1902895,GO:0000981,GO:0061418,GO:0033233,GO:0044849,GO:…	10090.ENSMUSP00000069616	zf-C2H2	early growth response 1	Egr1, A530045N19Rik, ETR103, Egr-1, Krox-1, Krox-24, Krox24, NGF1-A, NGFI-A, NGFIA, TIS8, Zenk, Zfp-6, Zif268, egr; early growth response 1
ENSMUSG00000044505	22.182482377859	-1.33955	0.478983581483407	-2.79665	0.00516350761660153	0.143994247036208	2.28705517802225	0.841654858809885	Lingo4	320747	GO:0005615,GO:0016020,GO:0003674,GO:0031012,GO:0016021,GO:0051965	10090.ENSMUSP00000058050		leucine rich repeat and Ig domain containing 4	Lingo4, A530050P17Rik, LERN4, Lrrn6d; leucine rich repeat and Ig domain containing 4
ENSMUSG00000036438	2227.61960252669	0.455823282421208	0.162923763977429	2.79777038839071	0.005145667803902	0.143994247036208	2.28855825457906	0.841654858809885	Calm2	12314	GO:0060314,GO:0048306,GO:1904094,GO:0034704,GO:0008076,GO:0031997,GO:0005876,GO:0005813,GO:1901020,GO:0035307,GO:0055117,GO:0002834,GO:0002027,GO:0043209,GO:0031982,GO:0051343,GO:0005515,GO:0072542,GO:0010856,GO:0019904,GO:0060315,GO:1902494,GO:0016020,GO:0032465,GO:0032991,GO:0030234,GO:0005737,GO:0071805,GO:0051592,GO:0019855,GO:0008179,GO:0031432,GO:0046777,GO:0000086,GO:0010880,GO:0043065,GO:…	10090.ENSMUSP00000048857		calmodulin 2	Calm2, 1500001E21Rik, Cam2, CamC; calmodulin 2
ENSMUSG00000045751	84.9195796831684	0.63274245668976	0.226304986926337	2.79597221998346	0.00517438479278351	0.14403141289748	2.28614127813809	0.841542779014223	Mms22l	212377	GO:0006281,GO:0000724,GO:0005634,GO:0031297,GO:0003674,GO:0043596,GO:0042555,GO:0005829,GO:0035101,GO:0005654,GO:0006974	10090.ENSMUSP00000103857		MMS22-like, DNA repair protein	Mms22l, F730047E07Rik, Gm134; MMS22-like, DNA repair protein
ENSMUSG00000063800	132.59312840061	0.648649762342363	0.232051139899255	2.79528798101994	0.00518535016326981	0.144073251069245	2.2852219106653	0.841416643692373	Prpf38a	230596	GO:0006397,GO:0005634,GO:0008380,GO:0000398,GO:0005681,GO:0071005,GO:0071011,GO:0005654	10090.ENSMUSP00000078207		PRP38 pre-mRNA processing factor 38 (yeast) domain containing A	Prpf38a, 2410002M20Rik; PRP38 pre-mRNA processing factor 38 (yeast) domain containing A
ENSMUSG00000026399	58.4958760286114	-0.919314	0.328950515134237	-2.79469	0.00519500035321892	0.144078461526614	2.28441441857821	0.841400937571014	Cd55	13136	GO:0045121,GO:2000516,GO:0002726,GO:0001618,GO:0002376,GO:0007204,GO:0009986,GO:0031664,GO:0002456,GO:0005886,GO:2000563,GO:0008289,GO:0016020,GO:0045087,GO:0045916,GO:0016324,GO:0004857,GO:1903659,GO:0006958,GO:0030450,GO:0030449,GO:0031225,GO:0009897,GO:0045959	10090.ENSMUSP00000027650		CD55 molecule, decay accelerating factor for complement	Cd55, Daf, Daf-GPI, Daf1, GPI-DAF; CD55 molecule, decay accelerating factor for complement
ENSMUSG00000058613	26.8664093018085	-1.36445	0.488437258777713	-2.7935	0.00521412352088729	0.144115622153718	2.28281868475105	0.841288939051277	Cyp2d41-ps
ENSMUSG00000028670	976.569594330207	-0.360691	0.129121274543356	-2.79343	0.00521527044573088	0.144115622153718	2.28272316565679	0.841288939051277	Lypla2	26394	GO:0005795,GO:0046464,GO:0006631,GO:0002084,GO:0016787,GO:0008474,GO:0005737,GO:0052689,GO:0004622,GO:0006629,GO:1905344	10090.ENSMUSP00000064204		lysophospholipase 2	Lypla2, LysoII; lysophospholipase 2
ENSMUSG00000069631	52.1443530980287	-0.789483	0.282704348189384	-2.79261	0.00522844866241037	0.144218042271486	2.28162715191618	0.840980404188085	Strada	72149	GO:0007049,GO:0032147,GO:0005829,GO:0005654,GO:0044877,GO:1902554,GO:0005524,GO:0004674,GO:0005515,GO:0019900,GO:0032991,GO:0005737,GO:0043539,GO:0004672,GO:0070314,GO:0006611,GO:0005634,GO:0030295,GO:0140535,GO:0006468	10090.ENSMUSP00000099361		STE20-related kinase adaptor alpha	Strada, 2610019A05Rik, 6030402H20Rik, E130112C09Rik; STE20-related kinase adaptor alpha
ENSMUSG00000052139	370.953843384906	-0.517985	0.185657337184265	-2.79	0.00527074681517252	0.145121864390265	2.27812784499058	0.838267150837982	Babam2	107976	GO:0007049,GO:0071479,GO:0006325,GO:0005829,GO:0010212,GO:0006302,GO:0006281,GO:0005164,GO:0051301,GO:0070552,GO:0006974,GO:0000152,GO:0031593,GO:0006915,GO:0070531,GO:0005737,GO:0007095,GO:0043066,GO:0005634,GO:0045739	10090.ENSMUSP00000069133		BRISC and BRCA1 A complex member 2	Babam2, 6030405P19Rik, B830038C02Rik, Bre; BRISC and BRCA1 A complex member 2
ENSMUSG00000051220	34.4707290947382	1.16232292835892	0.416855370052323	2.78831223455999	0.00529834511266472	0.14532720062567	2.27585975694016	0.837653091992087	Ercc6l	236930	GO:0000776,GO:0007049,GO:0000166,GO:0003677,GO:0004386,GO:0005524,GO:0005694,GO:0016787,GO:0051301,GO:0003678,GO:0015616,GO:0000775,GO:0140658	10090.ENSMUSP00000050592		excision repair cross-complementing rodent repair deficiency complementation group 6 like	Ercc6l, D330021P09Rik; excision repair cross-complementing rodent repair deficiency complementation group 6 like
ENSMUSG00000068747	268.455126198434	0.659814227295679	0.236679748838855	2.78779333902757	0.00530683853591701	0.14532720062567	2.27516412586732	0.837653091992087	Sort1	20661	GO:0008625,GO:0048471,GO:0031410,GO:0001503,GO:0005769,GO:0005764,GO:0005905,GO:0014902,GO:0005783,GO:0005829,GO:0019899,GO:0006622,GO:0016050,GO:0045599,GO:0006892,GO:0046323,GO:0016021,GO:0030136,GO:0005768,GO:0005794,GO:0006897,GO:0009986,GO:0005886,GO:1905394,GO:0051005,GO:0005515,GO:0048011,GO:0048227,GO:0032509,GO:0007275,GO:0043025,GO:0016020,GO:0030379,GO:0007218,GO:0030425,GO:0030140,GO:…	10090.ENSMUSP00000099692		sortilin 1	Sort1, 2900053A11Rik, Ntr3, Ntsr3; sortilin 1
ENSMUSG00000032932	582.595566706646	0.628800522176949	0.225504755740535	2.78841357519061	0.00529668777544747	0.14532720062567	2.27599562672397	0.837653091992087	Hspa13	110920	GO:0000166,GO:0005524,GO:0051082,GO:0042026,GO:0005783,GO:0005737,GO:0043231,GO:0016887,GO:0005739,GO:0051787,GO:0034620,GO:0044183,GO:0031072,GO:0051085	10090.ENSMUSP00000048817		heat shock protein 70 family, member 13	Hspa13, 1600002I10Rik, B230217N24Rik, Stch; heat shock protein 70 family, member 13
ENSMUSG00000002279	952.605782067922	-0.473276	0.169813309928443	-2.78704	0.00531921003193845	0.145404473871266	2.27415286098398	0.837422230700421	Lmf1	76483	GO:0006888,GO:0006641,GO:0034382,GO:0033578,GO:0016020,GO:0051604,GO:0009306,GO:0051006,GO:0090207,GO:0005783,GO:0005515,GO:0016021,GO:0005789,GO:0090181	10090.ENSMUSP00000112340		lipase maturation factor 1	Lmf1, 2400010G15Rik, Tmem112, cld; lipase maturation factor 1
ENSMUSG00000093916	56.2783469762618	1.52064972237799	0.54610406995557	2.78454200588856	0.00536033774468511	0.146266133513576	2.2708078453759	0.834856218856191	Gm379			10090.ENSMUSP00000137588
ENSMUSG00000041498	22.7258326952549	1.30361421626782	0.468304687741298	2.7836881636939	0.00537446783859339	0.146389351181436	2.26966453163637	0.834490514065505	Kif14	381293	GO:0021693,GO:0045184,GO:0032147,GO:1903429,GO:0015631,GO:0021987,GO:0005829,GO:0005856,GO:0007018,GO:0007080,GO:0030155,GO:0000166,GO:0005874,GO:0001558,GO:0021695,GO:0005524,GO:2000045,GO:0051301,GO:0008284,GO:0005886,GO:0008017,GO:0016887,GO:0030334,GO:0090543,GO:0030496,GO:0003777,GO:0043523,GO:0032487,GO:0005737,GO:0031641,GO:0007019,GO:0005871,GO:0033624,GO:0043066,GO:0031146,GO:0005634,GO:…	10090.ENSMUSP00000139698		kinesin family member 14	Kif14, D1Ertd367e, E130203M01; kinesin family member 14
ENSMUSG00000034127	28.6730384434998	1.36489694199764	0.490729208188389	2.78136479187043	0.0054130873700894	0.146976388389773	2.26655496311003	0.832752428623695	Tspan8	216350	GO:0016020,GO:0003674,GO:0030195,GO:0005887,GO:0009986,GO:0007283,GO:0016021,GO:0010468,GO:0005178	10090.ENSMUSP00000049243		tetraspanin 8	Tspan8, E330007O21Rik, Tm4sf3; tetraspanin 8
ENSMUSG00000050410	164.848935660866	0.857977530328518	0.308488457800044	2.78123057325095	0.00541532601383573	0.146976388389773	2.26637539282483	0.832752428623695	Tcf19	106795	GO:0044342,GO:0010468,GO:0005634,GO:0000082	10090.ENSMUSP00000125167	Others	transcription factor 19	Tcf19, 5730403J10Rik; transcription factor 19
ENSMUSG00000039187	18.9168841286746	1.81889575745803	0.655279452218412	2.77575582646497	0.0055073552318193	0.148407774909963	2.25905691003709	0.828543346280409	Fanci	208836	GO:0006281,GO:0005654,GO:0007049,GO:0031398,GO:0005634,GO:0043240,GO:0005737,GO:0005829,GO:0070182,GO:1990391,GO:0006974	10090.ENSMUSP00000044931		Fanconi anemia, complementation group I	Fanci; Fanconi anemia, complementation group I
ENSMUSG00000084132	21.7891252447083	1.50412921889049	0.542071679319031	2.77477919669227	0.00552391972882705	0.148407774909963	2.25775264102403	0.828543346280409	Gm15982
ENSMUSG00000037466	44.1923861689258	1.05709975947641	0.380822744016751	2.77583147562718	0.00550607402838664	0.148407774909963	2.25915795387554	0.828543346280409	Tedc1	104732	GO:0045880,GO:0005814,GO:0005737,GO:0005856,GO:0005515,GO:0005929,GO:0042995	10090.ENSMUSP00000035351		tubulin epsilon and delta complex 1	Tedc1, 4930427A07Rik, mFLJ00116; tubulin epsilon and delta complex 1
ENSMUSG00000033910	92.2452294188155	0.851223816458946	0.306978781573081	2.77290766513874	0.00555578823713905	0.148407774909963	2.25525431606521	0.828543346280409	Gucy1a1	60596	GO:0047805,GO:0020037,GO:0005525,GO:0004016,GO:0016849,GO:0044877,GO:0008217,GO:0000166,GO:0010750,GO:0098925,GO:0060087,GO:0098978,GO:0004383,GO:0070482,GO:0016829,GO:0019934,GO:0032991,GO:0035556,GO:0005737,GO:0043167,GO:0098982,GO:0006182,GO:0009190,GO:0008074	10090.ENSMUSP00000048918		guanylate cyclase 1, soluble, alpha 1	Gucy1a1, 1200016O07Rik, GCS-alpha-1, GCS-alpha-3, Gucy1a3, sGC-alpha1; guanylate cyclase 1, soluble, alpha 1
ENSMUSG00000026547	637.449278568254	0.822295594852019	0.296177498312632	2.77636079559305	0.00549711692449823	0.148407774909963	2.25986502542751	0.828543346280409	Tagln2	21346	GO:0030855,GO:0005856	10090.ENSMUSP00000106861		transgelin 2	Tagln2, 2700094C18Rik, SM22beta, Sm22B, Sm22a; transgelin 2
ENSMUSG00000063428	254.35778988928	-0.719288	0.259359849000194	-2.77332	0.00554872902917172	0.148407774909963	2.25580648333305	0.828543346280409	Ddo	70503	GO:0008445,GO:0019478,GO:0016491,GO:0003884,GO:0007320,GO:0005777,GO:0007625,GO:0005737,GO:0005829,GO:0006531,GO:0046416,GO:0071949,GO:0006533,GO:0042445	10090.ENSMUSP00000019977		D-aspartate oxidase	Ddo, 5330420D20Rik, 5730402C02Rik; D-aspartate oxidase
ENSMUSG00000034858	821.168542294371	-0.683235	0.245989962894962	-2.77749	0.00547802361553832	0.148407774909963	2.26137609985207	0.828543346280409	Fam214a	235493	GO:0003674,GO:0005575,GO:0008150	10090.ENSMUSP00000080442		family with sequence similarity 214, member A	Atosa, 6330415I01Rik, C130047D21Rik, Fam214a, Kiaa1370, mKIAA1370; atos homolog A
ENSMUSG00000027201	135.308029378613	0.648261606987368	0.233782134043616	2.77293048777809	0.00555539861522349	0.148407774909963	2.25528477377423	0.828543346280409	Myef2	17876	GO:0000122,GO:0000978,GO:2000815,GO:0001227,GO:0005634,GO:0003729,GO:0071014,GO:1990904,GO:0005737	10090.ENSMUSP00000123088	Others	myelin basic protein expression factor 2, repressor	Myef2, 9430071B01, mKIAA1341; myelin basic protein expression factor 2, repressor
ENSMUSG00000037573	2309.42885891166	-0.502775	0.181309127602765	-2.77303	0.00555373408075204	0.148407774909963	2.25541491861291	0.828543346280409	Tob1	22057	GO:0046332,GO:0030514,GO:0008285,GO:0060390,GO:0005634,GO:0060213,GO:1900153,GO:0030971,GO:0060212,GO:0005737,GO:0003714,GO:0030014,GO:0045668,GO:0017148,GO:0005515,GO:0010468	10090.ENSMUSP00000036039		transducer of ErbB-2.1	Tob1, Tob, Trob; transducer of ErbB-2.1
ENSMUSG00000066170	8.05536215030883	2.55517270316371	0.922349601811865	2.77028655744452	0.00560069945380171	0.148557901808513	2.25176	0.828104243082356	E230001N04Rik
ENSMUSG00000116938	5.83009854824664	2.36622637341213	0.854338912944525	2.76965772898814	0.00561152268017821	0.148557901808513	2.25091927744783	0.828104243082356	Gm49645
ENSMUSG00000044730	37.5951943120518	-0.875666	0.316246217867947	-2.76894	0.00562395696668634	0.148557901808513	2.24995801110384	0.828104243082356	9930104L06Rik	194268	GO:0005654,GO:0005634,GO:0003674,GO:0005737,GO:0005829,GO:0008150,GO:0005730			RIKEN cDNA 9930104L06 gene	Airim, 9930104L06Rik, C1orf109; AFG2 interacting ribosome maturation factor
ENSMUSG00000027522	256.691231135376	-0.583636	0.210805222601931	-2.7686	0.00562970638010719	0.148557901808513	2.24951425538392	0.828104243082356	Stx16	228960	GO:0048471,GO:0005783,GO:0005829,GO:0000149,GO:0006906,GO:0016021,GO:0016192,GO:0005794,GO:0005484,GO:0090161,GO:0015031,GO:0042147,GO:0005515,GO:0012505,GO:0031201,GO:0016020,GO:0019905,GO:0005737,GO:0006886,GO:0043231,GO:0048278,GO:0031985,GO:0005802	10090.ENSMUSP00000085218		syntaxin 16	Stx16, 4930401D03, 5430410K23Rik, 6330500A18Rik, Syn16; syntaxin 16
ENSMUSG00000026499	357.623917706678	0.555636121620194	0.200620187891972	2.76959227014276	0.00561265042393339	0.148557901808513	2.25083200636122	0.828104243082356	Acbd3	170760	GO:0006694,GO:0016020,GO:0005794,GO:0034237,GO:0005739,GO:0000062,GO:0000139,GO:0006629	10090.ENSMUSP00000027780		acyl-Coenzyme A binding domain containing 3	Acbd3, 60kDa, 8430407O11Rik, D1Ertd10e, GCP60, GOLPH1, Gocap1, Pap7; acyl-Coenzyme A binding domain containing 3
ENSMUSG00000032279	550.129162827299	0.554978214230715	0.200363530306711	2.76985643735249	0.00560810052763227	0.148557901808513	2.25118421005483	0.828104243082356	Idh3a	67834	GO:0006099,GO:0051287,GO:0005962,GO:0016491,GO:0004449,GO:0006734,GO:0046872,GO:0043209,GO:0016616,GO:0006103,GO:0006102,GO:0005739,GO:0000287	10090.ENSMUSP00000127526		isocitrate dehydrogenase 3 (NAD+) alpha	Idh3a, 1110003P10Rik, 1500012E04Rik; isocitrate dehydrogenase 3 (NAD+) alpha
ENSMUSG00000000339	204.527488190882	0.524631686253327	0.189286291461876	2.77163064584099	0.00557762849448588	0.148557901808513	2.25355041587992	0.828104243082356	Rtca	66368	GO:0006396,GO:0000166,GO:0005634,GO:0005524,GO:0016874,GO:0003824,GO:0003963,GO:0005654	10090.ENSMUSP00000000348		RNA 3'-terminal phosphate cyclase	Rtca, 2310009A18Rik, RPC, Rtcd1; RNA 3'-terminal phosphate cyclase
ENSMUSG00000057058	10.2414179333044	-2.11631	0.764664049684576	-2.76763	0.00564658191134107	0.148745425920552	2.24821436744631	0.827556380409544	Skap1	78473	GO:0045785,GO:0005829,GO:0042101,GO:0002376,GO:0001954,GO:0005654,GO:0044877,GO:0019901,GO:0042169,GO:0050852,GO:0033634,GO:0034116,GO:1903039,GO:0019903,GO:0005886,GO:0033625,GO:0005515,GO:0016020,GO:0044853,GO:0032991,GO:0002250,GO:0005911,GO:0005737,GO:0001772,GO:0002821,GO:0045893,GO:0005634,GO:0072659,GO:0045944	10090.ENSMUSP00000099443		src family associated phosphoprotein 1	Skap1, 1700091G21Rik, Scap1, Skap-55; src family associated phosphoprotein 1
ENSMUSG00000034883	16.577922491103	1.46551214722054	0.529663536181656	2.76687377384031	0.00565966641801907	0.148832609465904	2.24720916546949	0.827301903739631	Lrr1	69706	GO:0003674	10090.ENSMUSP00000106251		leucine rich repeat protein 1	Lrr1, 2410005L11Rik, LRR-1, Ppil5; leucine rich repeat protein 1
ENSMUSG00000028414	141.451630500492	0.647645952871193	0.234166707116692	2.76574736368673	0.00567925139745594	0.148991427087349	2.2457089064334	0.826838720015719	Fktn	246179	GO:0008285,GO:0016020,GO:0005634,GO:0005794,GO:0005801,GO:0006486,GO:0005783,GO:0005737,GO:0000139,GO:0046329,GO:0016780,GO:0001764,GO:0006493,GO:0016740,GO:0035269,GO:0016021,GO:0060049,GO:0030173	10090.ENSMUSP00000114699		fukutin	Fktn, D830030O17Rik, Fcmd; fukutin
ENSMUSG00000085148	358.421465469915	-0.42524	0.153771518769232	-2.7654	0.00568527644409234	0.148991427087349	2.24524841308268	0.826838720015719	Mir22hg	100042498	GO:0009611			Mir22 host gene (non-protein coding)
ENSMUSG00000030340	238.582930073634	-0.928501	0.335839844545747	-2.76471	0.00569727292669276	0.149049274195574	2.24433297525677	0.826670134449362	Scnn1a	20276	GO:0003779,GO:0031410,GO:0034706,GO:0036254,GO:0005887,GO:0070062,GO:0005829,GO:0016021,GO:0015081,GO:0035725,GO:0005886,GO:0006814,GO:0015280,GO:0098719,GO:0006811,GO:0016020,GO:0030864,GO:0001669,GO:0016324,GO:0031514,GO:0005737,GO:0097228,GO:0055078,GO:0005929,GO:0042995,GO:0050878,GO:0005272,GO:0060170,GO:0050909,GO:0071468,GO:0050699,GO:0006883,GO:1904045,GO:0050891,GO:0009897,GO:0050896	10090.ENSMUSP00000080164		sodium channel, nonvoltage-gated 1 alpha	Scnn1a, ENaC, SCNEA, Scnn1, mENaC; sodium channel, nonvoltage-gated 1 alpha
ENSMUSG00000030677	147.105359927702	0.678400356557486	0.245515467806984	2.76316748031054	0.00572433855921194	0.149500478392043	2.24227468832083	0.825357417622548	Kif22	110033	GO:0072686,GO:0005829,GO:0005856,GO:0007018,GO:0007080,GO:0006281,GO:0000166,GO:0005874,GO:0005524,GO:0008017,GO:0016887,GO:0016607,GO:0003777,GO:0003677,GO:0005819,GO:0005737,GO:0000785,GO:0005871,GO:0051310,GO:0007062,GO:0005634	10090.ENSMUSP00000032915		kinesin family member 22	Kif22, Kid, Kif22a; kinesin family member 22
ENSMUSG00000019194	681.870448093533	0.640508224300032	0.232111492212748	2.75948518616629	0.00578925118043187	0.150685472206476	2.23737760712537	0.821928616595109	Scn1b	20266	GO:0001518,GO:0040011,GO:0034706,GO:0005887,GO:0002028,GO:0086091,GO:0046684,GO:0014704,GO:0016021,GO:0086002,GO:0010976,GO:0019227,GO:0033268,GO:0035725,GO:0019871,GO:0060307,GO:0005886,GO:0006814,GO:0017080,GO:0005515,GO:0086006,GO:0051899,GO:0006811,GO:0021966,GO:0016020,GO:0010765,GO:0007411,GO:0005244,GO:1905150,GO:2000649,GO:0034765,GO:0042995,GO:0005272,GO:0086047,GO:0060048,GO:0061337,GO:…	10090.ENSMUSP00000096148		sodium channel, voltage-gated, type I, beta	Scn1b; sodium channel, voltage-gated, type I, beta
ENSMUSG00000096403	109.888952923065	0.614538374858107	0.222701526581866	2.75947086798348	0.00578950487592202	0.150685472206476	2.23735857597022	0.821928616595109	Rnps1-ps			10090.ENSMUSP00000136814
ENSMUSG00000042750	5.92989013313647	2.03810616225039	0.738800990562926	2.75866733840932	0.00580375822152503	0.150798673516963	2.23629068810967	0.82160247867047	Bex2	12069	GO:0061629,GO:0005102,GO:0007049,GO:0005634,GO:0005667,GO:0007165,GO:0006915,GO:0005737,GO:0005515	10090.ENSMUSP00000043113		brain expressed X-linked 2	Bex2, Bex1, REX-3; brain expressed X-linked 2
ENSMUSG00000055312	374.699086512369	-1.18909	0.431335957063522	-2.75675	0.00583789408492699	0.15142721522504	2.23374378854448	0.819796064334801	Them7	74088	GO:0008150,GO:0005739,GO:0047617	10090.ENSMUSP00000063340		thioesterase superfamily member 7	Them7, 0610012H03Rik; thioesterase superfamily member 7
ENSMUSG00000045009	7.36254967392094	2.10048863917843	0.763268265997513	2.75196642222942	0.00592385945072505	0.152447639896653	2.22739525408376	0.816879294734444	Prrt3	210673	GO:0016020,GO:0003674,GO:0008150,GO:0005575,GO:0016021	10090.ENSMUSP00000098620		proline-rich transmembrane protein 3	Prrt3, 6330505P20, B230206N24Rik; proline-rich transmembrane protein 3
ENSMUSG00000030103	863.227689093155	-0.974752	0.354331945425761	-2.75096	0.00594211802635683	0.152447639896653	2.22605872619671	0.816879294734444	Bhlhe40	20893	GO:0000978,GO:0042803,GO:0043425,GO:0032922,GO:0016604,GO:0043433,GO:0005654,GO:0000122,GO:0046983,GO:0050767,GO:0005515,GO:0042752,GO:0019904,GO:0061629,GO:1990837,GO:0001227,GO:0003677,GO:0000981,GO:0005737,GO:0070888,GO:0043153,GO:0006355,GO:0009952,GO:0043426,GO:0006357,GO:0045892,GO:0005634,GO:0048511,GO:0007623,GO:0009416,GO:0046982	10090.ENSMUSP00000032194	bHLH	basic helix-loop-helix family, member e40	Bhlhe40, Bhlhb2, C130042M06Rik, CR8, Clast5, Dec1, Sharp2, Stra13, Stra14; basic helix-loop-helix family, member e40
ENSMUSG00000026566	78.1467849500509	0.842071085140177	0.306066939249852	2.75126443647927	0.00593656994726931	0.152447639896653	2.22646441078299	0.816879294734444	Mpzl1	68481	GO:0016020,GO:0007165,GO:0005887,GO:0005886,GO:0005515,GO:0016021,GO:0030335	10090.ENSMUSP00000107062		myelin protein zero-like 1	Mpzl1, 1110007A10Rik, PZR; myelin protein zero-like 1
ENSMUSG00000070305	159.432250774705	0.727406311983592	0.264267061363489	2.75254247816784	0.00591344742736975	0.152447639896653	2.22815925986673	0.816879294734444	Mpzl3	319742	GO:0030198,GO:0042633,GO:0016020,GO:0005886,GO:0007155,GO:0016021	10090.ENSMUSP00000110312		myelin protein zero-like 3	Mpzl3, 5430427F17Rik, A530065I17Rik, rc, ruf; myelin protein zero-like 3
ENSMUSG00000025758	109.000884439532	0.675710444516464	0.245751282774666	2.74957036597052	0.00596734489546862	0.152447639896653	2.2242188604515	0.816879294734444	Plk4	20873	GO:0001741,GO:0098536,GO:0007099,GO:0005829,GO:0005856,GO:0000166,GO:0005524,GO:0005813,GO:0006468,GO:0005814,GO:0004674,GO:0046601,GO:0042802,GO:0120099,GO:0120098,GO:0005515,GO:0016301,GO:0032465,GO:0005737,GO:0004672,GO:0016740,GO:0005730,GO:0005634,GO:0000278,GO:0016310,GO:0060271,GO:0000922,GO:0060707,GO:0098535	10090.ENSMUSP00000026858		polo like kinase 4	Plk4, 1700028H20, Sak, Stk18; polo like kinase 4
ENSMUSG00000035150	404.581661052473	0.646864047243843	0.2351944385838	2.75033734274871	0.00595339402043959	0.152447639896653	2.22523537307738	0.816879294734444	Eif2s3x	26905	GO:0000166,GO:0003924,GO:0016787,GO:0003743,GO:0008135,GO:0005525,GO:0005737,GO:0045903,GO:0001731,GO:0005850,GO:0000049,GO:0006413	10090.ENSMUSP00000059395		eukaryotic translation initiation factor 2, subunit 3, structural gene X-linked	Eif2s3x, Eif-2gx, eIF-2-gamma_X; eukaryotic translation initiation factor 2, subunit 3, structural gene X-linked
ENSMUSG00000014177	506.923087740663	0.625615366536165	0.22752893725293	2.74960791400658	0.00596666123269003	0.152447639896653	2.22426861926164	0.816879294734444	Tvp23b	67510	GO:0016192,GO:0016020,GO:0003674,GO:0009306,GO:0016021,GO:0030173	10090.ENSMUSP00000014321		trans-golgi network vesicle protein 23B	Tvp23b, 1810036I24Rik, Fam18b, Fam18b1; trans-golgi network vesicle protein 23B
ENSMUSG00000037242	1234.64717819392	0.498365315316394	0.181047613136998	2.75267542433318	0.00591104681248315	0.152447639896653	2.22833560124617	0.816879294734444	Clic4	29876	GO:0048471,GO:0030216,GO:0031410,GO:0030336,GO:0006821,GO:0005829,GO:0005254,GO:0016021,GO:0045177,GO:0034707,GO:0044877,GO:0015630,GO:0005813,GO:0035264,GO:0009986,GO:0005902,GO:0005886,GO:0005739,GO:0005515,GO:0001525,GO:0030496,GO:0006811,GO:0016363,GO:0016020,GO:0005244,GO:0005911,GO:0007035,GO:0005737,GO:0001886,GO:0034765,GO:0071277,GO:0005634,GO:0048754,GO:0009566,GO:0061299	10090.ENSMUSP00000041453		chloride intracellular channel 4 (mitochondrial)	Clic4, D0Jmb3, TU-74, mc3s5, mtCLIC; chloride intracellular channel 4 (mitochondrial)
ENSMUSG00000036323	1601.41452635325	0.394526018225142	0.143324800076691	2.75267098237037	0.00591112700702032	0.152447639896653	2.22832970925955	0.816879294734444	Srp72	66661	GO:0005047,GO:0048500,GO:0030911,GO:0005783,GO:0006614,GO:0008312,GO:0005786,GO:0005730,GO:0043022	10090.ENSMUSP00000098648		signal recognition particle 72	Srp72, 5730576P14Rik, 72kDa; signal recognition particle 72
ENSMUSG00000000958	117.65119118195	0.945025960903162	0.34390004046086	2.74796699539998	0.00599660450406206	0.152682776218811	2.22209459337791	0.816209951909024	Slc7a7	20540	GO:0006865,GO:0003333,GO:0000821,GO:0055085,GO:0016020,GO:0005886,GO:0022857,GO:0015179,GO:0015174,GO:0016021	10090.ENSMUSP00000000984		solute carrier family 7 (cationic amino acid transporter, y+ system), member 7	Slc7a7, my+lat1; solute carrier family 7 (cationic amino acid transporter, y+ system), member 7
ENSMUSG00000015966	161.82829881826	0.533016646960821	0.193963932288234	2.74801939037176	0.00599564631868716	0.152682776218811	2.22216399396467	0.816209951909024	Il17rb	50905	GO:0072686,GO:0016020,GO:0030368,GO:0005515,GO:0032736,GO:0005887,GO:0005576,GO:0009986,GO:0032754,GO:0005737,GO:0005886,GO:0050729,GO:0034451,GO:0004896,GO:0016021,GO:0005654	10090.ENSMUSP00000016110		interleukin 17 receptor B	Il17rb, Evi27, IL-17ER, IL-17Rh1, IL17RH1, Il17br; interleukin 17 receptor B
ENSMUSG00000032093	9.88044664387571	-2.51058	0.914009942432028	-2.74678	0.00601836318411803	0.152758042145845	2.22052160787225	0.81599591648558	Cd3e	12501	GO:0010628,GO:0043197,GO:0005783,GO:0042101,GO:0097190,GO:0002376,GO:0001954,GO:0016021,GO:0010629,GO:0050731,GO:0050852,GO:0002669,GO:0033634,GO:0005886,GO:0017124,GO:0032743,GO:0004888,GO:0042802,GO:0050850,GO:0005515,GO:0045060,GO:0016020,GO:0032753,GO:0046641,GO:0002250,GO:0005911,GO:0044297,GO:0031295,GO:0007166,GO:0021549,GO:0001772,GO:0032729,GO:0042105,GO:0042102,GO:0007584,GO:0045879,GO:…	10090.ENSMUSP00000099896		CD3 antigen, epsilon polypeptide	Cd3e, CD3, CD3epsilon, T3e; CD3 antigen, epsilon polypeptide
ENSMUSG00000092274	1273.00855775315	-0.941355	0.342720720496966	-2.74671	0.00601962598762032	0.152758042145845	2.22043049155923	0.81599591648558	Neat1	66961	GO:0009611,GO:0030575,GO:0005515,GO:0043954,GO:0016604,GO:0042382			nuclear paraspeckle assembly transcript 1 (non-protein coding)
ENSMUSG00000096107	6.05080423455259	-2.64821	0.964942971441908	-2.74442	0.00606185198858807	0.1529023691591	2.21739467194798	0.815585785321803	Gm16505			10090.ENSMUSP00000137387
ENSMUSG00000079494	147.898554379171	-1.35111	0.492347949442266	-2.74422	0.00606548213398767	0.1529023691591	2.21713467215796	0.815585785321803	Nat8f5	69049	GO:0010628,GO:0007369,GO:0005783,GO:0007162,GO:0018003,GO:0016021,GO:0005794,GO:0006749,GO:0007368,GO:0008080,GO:0007275,GO:0005615,GO:0016020,GO:0016746,GO:0016740,GO:0007507,GO:0005793,GO:0043066,GO:0001702,GO:0047198,GO:0033116,GO:0050435,GO:0004468,GO:0005789	10090.ENSMUSP00000032074		N-acetyltransferase 8 (GCN5-related) family member 5	Nat8f5, 1810018F03Rik, Cml5; N-acetyltransferase 8 (GCN5-related) family member 5
ENSMUSG00000037370	394.657180150462	0.616923474156678	0.224736865231079	2.74509245967431	0.00604938515064516	0.1529023691591	2.2182887640668	0.815585785321803	Enpp1	18605	GO:0001570,GO:0090305,GO:0007568,GO:0035904,GO:1902742,GO:0038065,GO:0030247,GO:0046323,GO:1904124,GO:0036218,GO:0046627,GO:0047429,GO:0009986,GO:0106177,GO:0004551,GO:0045453,GO:0043025,GO:0016020,GO:0046325,GO:0008081,GO:0001822,GO:0010035,GO:0043588,GO:0008283,GO:0009143,GO:0010960,GO:0060612,GO:0030500,GO:0009611,GO:0045444,GO:0055062,GO:0008543,GO:0016787,GO:0031214,GO:0071529,GO:0004527,GO:…	10090.ENSMUSP00000101159		ectonucleotide pyrophosphatase/phosphodiesterase 1	Enpp1, 4833416E15Rik, CD203c, E-NPP_1, E-NPP1, Ly-41, M6S1, NPP1, Npps, PC-1, Pca, Pca-1, Pdnp1, ttw, twy; ectonucleotide pyrophosphatase/phosphodiesterase 1
ENSMUSG00000020072	2255.35432923317	-0.597543	0.217640752696991	-2.74555	0.00604100339997116	0.1529023691591	2.21889091984274	0.815585785321803	Pbld2	67307	GO:0060392,GO:0016853,GO:0030512,GO:0003824,GO:0009058,GO:0005737,GO:0042802,GO:0030277	10090.ENSMUSP00000020262		phenazine biosynthesis-like protein domain containing 2	Pbld2, 3110049J23Rik, Mawbp; phenazine biosynthesis-like protein domain containing 2
ENSMUSG00000023886	512.604539494221	0.619194074431794	0.225690105603483	2.74355879614706	0.00607771631254174	0.152957534834315	2.21625957519603	0.815429124391205	Smoc2	64074	GO:0005604,GO:0010811,GO:1900748,GO:0062023,GO:0010595,GO:0008201,GO:0035470,GO:0005539,GO:0005614,GO:2001028,GO:0050840,GO:0045931,GO:0005615,GO:0005576,GO:0071944,GO:0030198,GO:0046872,GO:0005509,GO:2000573,GO:0045766,GO:0045743,GO:0031012	10090.ENSMUSP00000024660		SPARC related modular calcium binding 2	Smoc2, 1700056C05Rik, 5430426J21Rik, Smoc2l; SPARC related modular calcium binding 2
ENSMUSG00000029177	355.603352010828	0.60427874190738	0.220311320254654	2.74284018274188	0.00609103223634358	0.15303969774021	2.21530910202065	0.815195900729639	Cenpa	12615	GO:0000776,GO:0003677,GO:0005634,GO:0005694,GO:0051382,GO:0000939,GO:0000281,GO:0000779,GO:0043505,GO:0000786,GO:0000775,GO:0005721,GO:0005654,GO:0046982,GO:0000132,GO:0071459	10090.ENSMUSP00000122831	Others	centromere protein A	Cenpa, Cenp-A; centromere protein A
ENSMUSG00000056133	46.0081515010457	1.02902113763768	0.375287283604391	2.74195578319253	0.00610745624900784	0.153199553290599	2.21413963542821	0.814742501046175	Unc93a2	667055	GO:0005886,GO:0003674,GO:0008150	10090.ENSMUSP00000064469		unc-93 homolog A2	Unc93a2, Gm9992; unc-93 homolog A2
ENSMUSG00000045934	75.7814132961441	1.20977	0.441520892293424	2.74001405854428	0.0061436556421037	0.153625254618118	2.21157313492403	0.81353738430629	Mtmr11	194126	GO:0004438,GO:0046856,GO:0005737,GO:0016020	10090.ENSMUSP00000062341		myotubularin related protein 11	Mtmr11, Cra; myotubularin related protein 11
ENSMUSG00000074656	1313.60061074297	0.366896361082813	0.133905580415147	2.73996318857903	0.00614460659808446	0.153625254618118	2.21150591713071	0.81353738430629	Eif2s2	67204	GO:0003729,GO:0046872,GO:0031369,GO:0003743,GO:0001732,GO:0005737,GO:0008584,GO:0001731,GO:0005850,GO:0005515,GO:0006412,GO:0006413,GO:0002176,GO:0001701	10090.ENSMUSP00000096777		eukaryotic translation initiation factor 2, subunit 2 (beta)	Eif2s2, 2810026E11Rik, 38kDa, D2Ertd303e, EIF2, EIF2B; eukaryotic translation initiation factor 2, subunit 2 (beta)
ENSMUSG00000044005	6230.1364308654	-0.668838	0.244169042977527	-2.73924	0.00615814503110122	0.153711338104176	2.21055008719877	0.813294096752248	Gls2	216456	GO:0072593,GO:0016787,GO:0006543,GO:0006537,GO:0004359,GO:0042981,GO:0005739,GO:0006541	10090.ENSMUSP00000047376		glutaminase 2 (liver, mitochondrial)	Gls2, A330074B06Rik, GA, GLS, Lga; glutaminase 2 (liver, mitochondrial)
ENSMUSG00000021774	140.368057886199	0.830505089100991	0.303375274170949	2.7375503536686	0.00618986433083872	0.153998160623122	2.20831886972202	0.812484466410284	Ube2e1	22194	GO:0000151,GO:0061631,GO:0000166,GO:0033523,GO:0005634,GO:0070936,GO:0005524,GO:0004842,GO:0000209,GO:0042296,GO:0010390,GO:0016740,GO:0032020,GO:0016567	10090.ENSMUSP00000022296		ubiquitin-conjugating enzyme E2E 1	Ube2e1, UbcM3, Ubce5, ubcM2; ubiquitin-conjugating enzyme E2E 1
ENSMUSG00000047881	229.43536487945	0.527166101594437	0.192562273438073	2.73763958111956	0.00618818535450049	0.153998160623122	2.20843668637035	0.812484466410284	Rell1	100532	GO:0016020,GO:0015630,GO:1900745,GO:0003674,GO:0005886,GO:0016021	10090.ENSMUSP00000118125		RELT-like 1	Rell1; RELT-like 1
ENSMUSG00000004612	15.2191926221582	-2.32637	0.850325967986246	-2.73585	0.00622189219368708	0.154542464177944	2.20607751815378	0.810952167214897	Nkg7	72310	GO:0042832,GO:0042267,GO:0044194,GO:0003674,GO:0050729,GO:0005886,GO:0101004,GO:0035710,GO:0140507,GO:0043320,GO:0002420	10090.ENSMUSP00000068946		natural killer cell group 7 sequence	Nkg7, 2500004F03Rik; natural killer cell group 7 sequence
ENSMUSG00000024511	8.07069942400958	1.62701058743915	0.59484878883814	2.73516668095942	0.00623486957176344	0.15461257996689	2.20517262716634	0.81075517285021	Rab27b	80718	GO:0005770,GO:0003924,GO:0005525,GO:0030141,GO:0031489,GO:0032402,GO:0032585,GO:0000166,GO:0005768,GO:0005794,GO:0003925,GO:0019003,GO:0099641,GO:0005515,GO:0017157,GO:0019904,GO:0016020,GO:0016324,GO:0030140,GO:0045921,GO:0042589,GO:0071985,GO:0005795,GO:0016787,GO:0030667,GO:0042470,GO:0048488	10090.ENSMUSP00000114094		RAB27B, member RAS oncogene family	Rab27b, 2310021G14Rik, B130064M09Rik; RAB27B, member RAS oncogene family
ENSMUSG00000097431	19.0900255145748	1.40016009448452	0.512079484012544	2.73426321147094	0.00625200448836686	0.154785398926624	2.20398071886906	0.810270009187184	Gm26782
ENSMUSG00000040701	135.082654413456	-0.531886	0.194605869252803	-2.73315	0.0062732614955552	0.155059544693707	2.20250660889026	0.809501495597396	Ap1g2	11766	GO:0030121,GO:0016192,GO:0030117,GO:0016020,GO:0005768,GO:0031410,GO:0005794,GO:0140312,GO:0005515,GO:0006896,GO:0015031,GO:0035615,GO:0006898,GO:0006886,GO:0030133,GO:0005802,GO:0005798	10090.ENSMUSP00000043996		adaptor protein complex AP-1, gamma 2 subunit	Ap1g2, Adtg2, G2ad; adaptor protein complex AP-1, gamma 2 subunit
ENSMUSG00000019970	217.187363584083	0.732270637630238	0.268149048648525	2.73083436738221	0.00631742127193169	0.15564572214633	2.19946016157721	0.807862811208733	Sgk1	20393	GO:0043423,GO:0048471,GO:0048812,GO:0004712,GO:0005783,GO:0005829,GO:0030307,GO:0032869,GO:0008542,GO:0043402,GO:0050775,GO:0000166,GO:0005524,GO:0048156,GO:0004674,GO:0043005,GO:0005886,GO:0005739,GO:0005515,GO:0031115,GO:0006974,GO:0016301,GO:0016607,GO:0016020,GO:0010765,GO:0006915,GO:0035556,GO:0005737,GO:0004672,GO:0018105,GO:0016740,GO:0007019,GO:0015459,GO:0051726,GO:0006883,GO:0043066,GO:…	10090.ENSMUSP00000114074		serum/glucocorticoid regulated kinase 1	Sgk1, Sgk; serum/glucocorticoid regulated kinase 1
ENSMUSG00000042202	705.286552335408	-0.517637	0.18954322896008	-2.73097	0.00631478437170259	0.15564572214633	2.19964147452726	0.807862811208733	Slc35e2	320541	GO:0015297,GO:0016020,GO:0005794,GO:0001835,GO:0016021	10090.ENSMUSP00000101233		solute carrier family 35, member E2	Slc35e2, A530082C11Rik, Slc35e2a; solute carrier family 35, member E2
ENSMUSG00000029390	1221.61322449926	0.738679207269202	0.270673459276167	2.72904188406419	0.00635186357991547	0.155738284811261	2.19709883789931	0.807604612618596	Tmed2	56334	GO:0010628,GO:0006888,GO:0031410,GO:0005789,GO:0036499,GO:0001756,GO:0060670,GO:0005783,GO:2000638,GO:0016021,GO:0007029,GO:0016192,GO:0005794,GO:0035264,GO:0060716,GO:0015031,GO:0030134,GO:1905069,GO:0032525,GO:0001701,GO:0001893,GO:0016020,GO:0008104,GO:0003674,GO:0036342,GO:0001947,GO:0042589,GO:0006886,GO:0005793,GO:0030137,GO:0090158,GO:0007030,GO:0072659,GO:0043231,GO:0060717,GO:0048598,GO:…	10090.ENSMUSP00000054834		transmembrane p24 trafficking protein 2	Tmed2, 1110032D12Rik, 1810020N21Rik, Rnp24, Sid394, p24beta1; transmembrane p24 trafficking protein 2
ENSMUSG00000002297	162.268113061642	0.65218402147955	0.238977779850223	2.72905716124864	0.00635156931842926	0.155738284811261	2.19711895783708	0.807604612618596	Dbf4	27214	GO:0005654,GO:0007049,GO:0005634,GO:0046872,GO:0006260,GO:0004674,GO:0008270,GO:0007089,GO:0043539,GO:0031431,GO:1901987,GO:0016604,GO:0003676,GO:0010571	10090.ENSMUSP00000132906		DBF4 zinc finger	Dbf4, Ask; DBF4 zinc finger
ENSMUSG00000023951	977.765861620522	-0.479614	0.175734712037758	-2.72919	0.00634891651378899	0.155738284811261	2.19730038372091	0.807604612618596	Vegfa	22339	GO:0010628,GO:0042311,GO:0055013,GO:0007595,GO:0022408,GO:1903672,GO:0036303,GO:0030141,GO:0038089,GO:0060326,GO:0097533,GO:0000122,GO:0045779,GO:0038091,GO:0050731,GO:0001934,GO:0061042,GO:0043184,GO:0060749,GO:0048661,GO:0009986,GO:0048666,GO:0090050,GO:0051781,GO:0048010,GO:0048469,GO:0071456,GO:0060426,GO:0050840,GO:0043410,GO:0016020,GO:1901492,GO:0007399,GO:1903572,GO:0001822,GO:0010719,GO:…	10090.ENSMUSP00000115883		vascular endothelial growth factor A	Vegfa, Vegf, Vpf; vascular endothelial growth factor A
ENSMUSG00000042208	215.738002340381	0.609825284298333	0.223633210744217	2.72689947199224	0.00639325135208344	0.156335928169231	2.19427822084738	0.805941203602279	Sanbr	71675	GO:0003674,GO:0005575,GO:0008150	10090.ENSMUSP00000044265		SANT and BTB domain regulator of CSR	Sanbr, 0610010F05Rik, Kiaa1841, mKIAA1841; SANT and BTB domain regulator of CSR
ENSMUSG00000038538	177.776511429782	-0.51485	0.188816834748373	-2.72672	0.00639677415272764	0.156335928169231	2.1940389824004	0.805941203602279	Ubn2	320538	GO:0006336,GO:0005654,GO:0005634	10090.ENSMUSP00000036188		ubinuclein 2	Ubn2, 2900060J04Rik, 6030408G03Rik, D130059P03Rik, mKIAA2030; ubinuclein 2
ENSMUSG00000080059	22.925177620902	-1.43521	0.526545318714002	-2.72571	0.00641642661381849	0.156564922471154	2.19270676849761	0.805305532722739	Rps19-ps3	277692				ribosomal protein S19, pseudogene 3
ENSMUSG00000029445	27269.4347033119	-0.691563	0.253778278850442	-2.72507	0.00642884044619895	0.15661683941412	2.19186735261699	0.805161544503769	Hpd	15445	GO:0016491,GO:0016020,GO:0005789,GO:0005794,GO:0046872,GO:0003868,GO:0051213,GO:0005783,GO:0005737,GO:0016701,GO:0009072,GO:0006572,GO:0005515,GO:0000139,GO:0008127,GO:0006559	10090.ENSMUSP00000031398		4-hydroxyphenylpyruvic acid dioxygenase	Hpd, 4HPPD, Fla, Flp, Hppd, Laf; 4-hydroxyphenylpyruvic acid dioxygenase
ENSMUSG00000056492	103.57286229844	-0.828829	0.304352862958983	-2.72325	0.00646432807086412	0.156729075170346	2.18947661081169	0.804850429091589	Adgrf5	224792	GO:0031410,GO:0003094,GO:0048821,GO:0016021,GO:0045177,GO:0009986,GO:0005886,GO:0004888,GO:0004930,GO:0042593,GO:0016020,GO:0006112,GO:0043129,GO:0003674,GO:0007166,GO:0007186,GO:0045444,GO:0019216,GO:0043031,GO:0061626,GO:0071073	10090.ENSMUSP00000109229		adhesion G protein-coupled receptor F5	Adgrf5, 8430401C09Rik, 9330185D23, Gpr116, mKIAA0758; adhesion G protein-coupled receptor F5
ENSMUSG00000034911	90.7839949288639	-0.822359	0.301926144137356	-2.72371	0.00645536356323384	0.156729075170346	2.19007929343475	0.804850429091589	Ushbp1	234395	GO:0030165,GO:0008150,GO:0005575	10090.ENSMUSP00000045668		USH1 protein network component harmonin binding protein 1	Ushbp1, 2210404N08Rik, 9430064H24, AIEBP, MCC2; USH1 protein network component harmonin binding protein 1
ENSMUSG00000027944	926.965692313771	0.424186330025736	0.155741337442816	2.72365922234029	0.00645630862188079	0.156729075170346	2.19001571781878	0.804850429091589	Hax1	23897	GO:0047485,GO:0031410,GO:2000251,GO:0005758,GO:0005783,GO:0014068,GO:0030833,GO:0016529,GO:0030136,GO:0019966,GO:0015629,GO:0050731,GO:0005667,GO:0005886,GO:0005739,GO:0005515,GO:0030027,GO:0019904,GO:0016020,GO:0016324,GO:0005737,GO:0051897,GO:0007166,GO:0071345,GO:0043066,GO:0033138,GO:0005634,GO:0030854,GO:0005741,GO:0043231,GO:0045944	10090.ENSMUSP00000078661		HCLS1 associated X-1	Hax1, HAX-1, HSP1BP-1, Hs1bp1, SIG-111, Silg111, mHAX-1s; HCLS1 associated X-1
ENSMUSG00000027168	8.7007182454347	-1.99124	0.732115727761164	-2.71984	0.0065312950756941	0.157411609436682	2.18500069491773	0.802963240665908	Pax6	18508	GO:0010628,GO:0000978,GO:0003682,GO:0030902,GO:0048856,GO:0000122,GO:0008285,GO:0031625,GO:0001221,GO:0003680,GO:0001933,GO:0022027,GO:0030858,GO:0007420,GO:0070412,GO:0042660,GO:0007411,GO:0010975,GO:0000785,GO:0010468,GO:0006357,GO:0021593,GO:0007224,GO:0005829,GO:0005654,GO:0016573,GO:0033365,GO:0005667,GO:2001224,GO:0005515,GO:0006306,GO:0000132,GO:1990837,GO:0042462,GO:0042593,GO:0045664,GO:…	10090.ENSMUSP00000087870	PAX	paired box 6	Pax6, 1500038E17Rik, AEY11, Dey, Gsfaey11, Pax-6, Sey; paired box 6
ENSMUSG00000008999	87.3225738606756	1.04991859646958	0.38611425523121	2.71919148864597	0.00654417107404571	0.157411609436682	2.18414535610585	0.802963240665908	Bmp7	12162	GO:0010628,GO:0010718,GO:0048646,GO:0030902,GO:0008285,GO:0062023,GO:0034116,GO:0045597,GO:1905069,GO:0072125,GO:0001654,GO:0030501,GO:0060395,GO:0007411,GO:0001822,GO:0072134,GO:0071773,GO:0005125,GO:0045892,GO:0043065,GO:0042325,GO:0070700,GO:0060686,GO:0060272,GO:0060710,GO:0060687,GO:0090336,GO:0072133,GO:0043401,GO:0070487,GO:0005515,GO:0060445,GO:0030154,GO:0045669,GO:0010862,GO:0048593,GO:…	10090.ENSMUSP00000009143		bone morphogenetic protein 7	Bmp7, OP1; bone morphogenetic protein 7
ENSMUSG00000042426	233.701944890762	0.484744460211344	0.178209496026452	2.72008210011094	0.00652657096710495	0.157411609436682	2.1853149352959	0.802963240665908	Dhx29	218629	GO:0001731,GO:0003724,GO:0006412,GO:0003723,GO:0017111,GO:0000166,GO:0008494,GO:0005524,GO:0003743,GO:0022627,GO:0005739,GO:0042255,GO:0006413,GO:0005737,GO:0005622,GO:0004386,GO:0016787,GO:0016282,GO:0043024,GO:0003676	10090.ENSMUSP00000035244		DEAH (Asp-Glu-Ala-His) box polypeptide 29	Dhx29, 3732415M03, Ddxx, E130202M19Rik; DEAH (Asp-Glu-Ala-His) box polypeptide 29
ENSMUSG00000035596	540.437112506331	0.470882708472856	0.173077813248246	2.72064165611723	0.00651553490835024	0.157411609436682	2.1860499240483	0.802963240665908	Mboat7	77582	GO:0046488,GO:0036149,GO:0016020,GO:0008654,GO:0021819,GO:0016746,GO:0044233,GO:0036151,GO:0090207,GO:0005783,GO:0071617,GO:0006661,GO:0030258,GO:0008374,GO:0006629,GO:0016740,GO:0021591,GO:0016021	10090.ENSMUSP00000037107		membrane bound O-acyltransferase domain containing 7	Mboat7, 5730589L02Rik, BB1, LPLAT_7, Leng4, Lpiat, Lpiat1, m-mboa-7; membrane bound O-acyltransferase domain containing 7
ENSMUSG00000039349	3239.32257784861	-0.445916	0.163986656730585	-2.71922	0.00654354862878407	0.157411609436682	2.18418666575317	0.802963240665908	C130074G19Rik	226777	GO:0016020,GO:0003674,GO:0008150,GO:0097731,GO:0016021	10090.ENSMUSP00000041904		RIKEN cDNA C130074G19 gene	C130074G19Rik; RIKEN cDNA C130074G19 gene
ENSMUSG00000085711	5.23790076816317	2.77687117858444	1.02227489328494	2.71636445033033	0.00660032166127674	0.157531583168084	2.18043489895609	0.802632362378871	Gm15163
ENSMUSG00000027379	54.2053818333298	0.728210835459298	0.267955912319211	2.71765168066826	0.00657470121185063	0.157531583168084	2.18212397895881	0.802632362378871	Bub1	12235	GO:0000776,GO:0007049,GO:2001244,GO:0005829,GO:0000775,GO:0005654,GO:0007059,GO:0000166,GO:0005524,GO:0051301,GO:0004674,GO:0016301,GO:0005694,GO:0051754,GO:0006915,GO:0007094,GO:0007063,GO:0004672,GO:0016740,GO:0005634,GO:0016310,GO:0071174,GO:0043231,GO:0000779,GO:0051983,GO:0006468	10090.ENSMUSP00000028858		BUB1, mitotic checkpoint serine/threonine kinase	Bub1, Bub1a, D2Xrf87; BUB1, mitotic checkpoint serine/threonine kinase
ENSMUSG00000004896	94.6807199422827	-0.674501	0.248255071922564	-2.71697	0.00658831712405859	0.157531583168084	2.18122550453659	0.802632362378871	Rrnad1	229503	GO:0016020,GO:0003674,GO:0008150,GO:0005575,GO:0016021	10090.ENSMUSP00000005016		ribosomal RNA adenine dimethylase domain containing 1	Mettl25b, Rrnad1; methyltransferase like 25B
ENSMUSG00000031508	119.428244800421	-0.642575	0.236444894830168	-2.71765	0.00657471406690232	0.157531583168084	2.18212312981413	0.802632362378871	Ankrd10	102334	GO:0003674,GO:0005575	10090.ENSMUSP00000033905		ankyrin repeat domain 10	Ankrd10, 4833425P12Rik; ankyrin repeat domain 10
ENSMUSG00000024055	941.527543177865	-0.565874	0.208322419604848	-2.71634	0.00660088992914998	0.157531583168084	2.1804	0.802632362378871	Cyp4f13	170716	GO:0006691,GO:0005575	10090.ENSMUSP00000074733		cytochrome P450, family 4, subfamily f, polypeptide 13	Cyp4f13, 0610030I10Rik, Cypf13; cytochrome P450, family 4, subfamily f, polypeptide 13
ENSMUSG00000041859	235.76924381403	0.885290331183628	0.326078693080369	2.71495914934077	0.0066283946105294	0.157700601742271	2.17859164447811	0.802166649519231	Mcm3	17215	GO:0007049,GO:0048471,GO:0006260,GO:0071162,GO:0005654,GO:0000166,GO:0005524,GO:0005813,GO:0017116,GO:0042555,GO:0003678,GO:1902975,GO:0003677,GO:0032508,GO:0005694,GO:0000727,GO:0006270,GO:0005737,GO:0006268,GO:0006271,GO:0003697,GO:0005634,GO:0004386,GO:0016787	10090.ENSMUSP00000059192		minichromosome maintenance complex component 3	Mcm3, Mcmd, P1, P1-MCM3, p1.m; minichromosome maintenance complex component 3
ENSMUSG00000006906	195.539143497306	-0.453766	0.167136450241917	-2.71494	0.00662868679331758	0.157700601742271	2.17857250099264	0.802166649519231	Stambp	70527	GO:0070536,GO:0005829,GO:0005654,GO:0008233,GO:0005768,GO:0005886,GO:0000281,GO:0019904,GO:0101005,GO:0016020,GO:0014067,GO:0046580,GO:0006508,GO:0005737,GO:0032154,GO:0061578,GO:0005634,GO:0008237,GO:0046872,GO:0016787,GO:0043524,GO:0070122,GO:0016579	10090.ENSMUSP00000070876		STAM binding protein	Stambp, 5330424L14Rik, 5730422L11Rik, Amsh, mKIAA4198; STAM binding protein
ENSMUSG00000037544	118.345158412722	0.643089328005363	0.236939770373306	2.71414683567962	0.00664467068809331	0.15783425256928	2.17752653795494	0.801798742016462	Dlgap5	218977	GO:0007059,GO:0007049,GO:0051642,GO:0005634,GO:0051382,GO:0023052,GO:0005737,GO:0005829,GO:0005856,GO:0008017,GO:0005739,GO:0007052,GO:0034451,GO:0031616,GO:0007346	10090.ENSMUSP00000040416		DLG associated protein 5	Dlgap5, Dap-5, Dlg7, Hurp, mKIAA0008; DLG associated protein 5
ENSMUSG00000021876	13892.1341677789	0.733040787757585	0.270220280088104	2.7127526754046	0.00667268882183963	0.158006780717465	2.17569912782554	0.801324275292474	Rnase4	58809	GO:0090501,GO:0004519,GO:0005615,GO:0016787,GO:0004540,GO:0005576,GO:0009267,GO:0003676,GO:0004518	10090.ENSMUSP00000127274		ribonuclease, RNase A family 4	Rnase4, C730049F20Rik, Rab1; ribonuclease, RNase A family 4
ENSMUSG00000046447	1848.94166379437	-0.375674	0.138467195533849	-2.71309	0.0066659573506972	0.158006780717465	2.17613746931577	0.801324275292474	Camk2n1	66259	GO:0043025,GO:0006469,GO:0055074,GO:0007616,GO:0030054,GO:0004860,GO:0043005,GO:0045202,GO:0030425,GO:0050729,GO:0014069,GO:0035774,GO:0008427,GO:0019901,GO:0003084	10090.ENSMUSP00000060349		calcium/calmodulin-dependent protein kinase II inhibitor 1	Camk2n1, 1810006K23Rik; calcium/calmodulin-dependent protein kinase II inhibitor 1
ENSMUSG00000033460	18.0636388103465	-1.4572	0.53743682517626	-2.71139	0.0067002500636604	0.158167453440765	2.1739089884572	0.800882877635174	Armcx1	78248	GO:0016020,GO:0003674,GO:0005741,GO:0061484,GO:0005739,GO:0016021	10090.ENSMUSP00000108824		armadillo repeat containing, X-linked 1	Armcx1, 3010033I09Rik, ALEX1; armadillo repeat containing, X-linked 1
ENSMUSG00000026575	91.8200281749311	0.624953722442262	0.230475705057974	2.71158177945507	0.00669630207146358	0.158167453440765	2.17416	0.800882877635174	Nme7	171567	GO:0036064,GO:0000166,GO:0003351,GO:0005524,GO:0005813,GO:0007368,GO:0007420,GO:0016301,GO:0006241,GO:0060830,GO:0042073,GO:0004550,GO:0016740,GO:1990830,GO:0060972,GO:0006165,GO:0006183,GO:0046872,GO:0016310,GO:0009117,GO:0006228	10090.ENSMUSP00000083192		NME/NM23 family member 7	Nme7, D530024H21Rik, Nm23-M7, Nm23-r7; NME/NM23 family member 7
ENSMUSG00000039747	17.6117	-1.23654	0.456153713504229	-2.71079	0.00671230628441829	0.158206773198998	2.1731282347482	0.800774927285995	Orai2	269717	GO:0015279,GO:0030426,GO:0016020,GO:0002115,GO:0016021	10090.ENSMUSP00000037137		ORAI calcium release-activated calcium modulator 2	Orai2, A730041O15Rik, Tmem142b; ORAI calcium release-activated calcium modulator 2
ENSMUSG00000032011	41.6030689023291	-1.67365	0.617680331054538	-2.70958	0.00673685827718464	0.158295376741379	2.1715425887738	0.800531769187098	Thy1	21838	GO:0046658,GO:0005096,GO:0050771,GO:0045121,GO:0061099,GO:0030336,GO:0005783,GO:0005829,GO:0019899,GO:0050860,GO:0030673,GO:0001952,GO:0031362,GO:0019901,GO:0030426,GO:0098609,GO:0050852,GO:0032590,GO:0034116,GO:0009986,GO:0034235,GO:0043209,GO:0005886,GO:0032809,GO:0043547,GO:0030334,GO:0007010,GO:0007155,GO:0001525,GO:0005178,GO:0016020,GO:0070571,GO:2000298,GO:0016324,GO:0030425,GO:0043113,GO:…	10090.ENSMUSP00000110489		thymus cell antigen 1, theta	Thy1, CD90, T25, Thy-1, Thy-1.2, Thy1.1, Thy1.2; thymus cell antigen 1, theta
ENSMUSG00000034771	55.6857575231825	-1.22348	0.45146248526881	-2.71004	0.00672746205791977	0.158295376741379	2.17214874292616	0.800531769187098	Tle2	21886	GO:0045892,GO:0016055,GO:0005634,GO:0005667,GO:0005925,GO:0090090,GO:0003714,GO:0016604,GO:0005654,GO:0006355	10090.ENSMUSP00000121125		transducin-like enhancer of split 2	Tle2, Gm32024, Grg2, mKIAA4188; transducin-like enhancer of split 2
ENSMUSG00000029561	86.325417310394	-1.38265	0.510623539233653	-2.70777	0.00677367700360707	0.15867077854911	2.16917551612002	0.799503047305579	Oasl2	23962	GO:0009615,GO:0005829,GO:0002376,GO:0003723,GO:0005654,GO:0016779,GO:0001730,GO:0000166,GO:0070106,GO:0005524,GO:0045071,GO:0006164,GO:0016020,GO:0045087,GO:0060700,GO:0051607,GO:0016740,GO:0003725,GO:0046872	10090.ENSMUSP00000031542		2'-5' oligoadenylate synthetase-like 2	Oasl2, M1204, Mmu-OASL, Oasl; 2'-5' oligoadenylate synthetase-like 2
ENSMUSG00000042203	63.7532667524673	-0.852529	0.314792063766515	-2.70823	0.00676435677550006	0.15867077854911	2.16977349428176	0.799503047305579	Tbc1d22b	381085	GO:0071889,GO:0090630,GO:0005096	10090.ENSMUSP00000046877		TBC1 domain family, member 22B	Tbc1d22b; TBC1 domain family, member 22B
ENSMUSG00000055818	18.4922572851985	-1.30395	0.481793302098696	-2.70644	0.00680080030614346	0.159005542427414	2.16743997728045	0.798587737291557	A230083G16Rik	442825	GO:0003674,GO:0005575,GO:0008150	10090.ENSMUSP00000066064		RIKEN cDNA A230083G16 gene
ENSMUSG00000027078	1684.42994285763	-0.631653	0.233465001282425	-2.70556	0.00681901738094496	0.159005542427414	2.16627820258384	0.798587737291557	Ube2l6	56791	GO:0000151,GO:0061631,GO:0000166,GO:0019941,GO:0005634,GO:0031625,GO:0005524,GO:0006511,GO:0019787,GO:0043130,GO:0000209,GO:0042296,GO:0005515,GO:0016740,GO:0032020	10090.ENSMUSP00000099702		ubiquitin-conjugating enzyme E2L 6	Ube2l6, 2810489I21Rik, RIG-B, UBCH8, Ubce8, Ubcm8; ubiquitin-conjugating enzyme E2L 6
ENSMUSG00000026203	758.207282720756	-0.500763	0.185092007124572	-2.70548	0.00682058064216	0.159005542427414	2.16617865189014	0.798587737291557	Dnajb2	56812	GO:0048471,GO:0070628,GO:0005783,GO:0005829,GO:0090084,GO:0008285,GO:0032091,GO:0031625,GO:0031398,GO:0032781,GO:0000502,GO:0031227,GO:0030308,GO:0016020,GO:0031593,GO:0042026,GO:0031965,GO:0005737,GO:0043130,GO:0140036,GO:0061077,GO:0005634,GO:0051082,GO:0030433,GO:0051087,GO:0030544,GO:0090086,GO:0016234,GO:0032880,GO:0031396,GO:0001671,GO:1903644,GO:0043161,GO:0032436	10090.ENSMUSP00000140566		DnaJ heat shock protein family (Hsp40) member B2	Dnajb2, 2700059H22Rik, Dnajb10, Hsj1, mDj8; DnaJ heat shock protein family (Hsp40) member B2
ENSMUSG00000058704	597.021011532556	0.419599665386651	0.155118075461716	2.70503398225961	0.00682974023036442	0.159005542427414	2.16559581442458	0.798587737291557	Memo1	76890	GO:0032886,GO:0042277	10090.ENSMUSP00000077553		mediator of cell motility 1	Memo1, 0610016J10Rik, D930048L02Rik; mediator of cell motility 1
ENSMUSG00000036402	849.969306380387	0.40145968186771	0.148465899291687	2.70405314474924	0.00684993326583249	0.159232189168802	2.16431365951807	0.797969134052558	Gng12	14701	GO:0016020,GO:0007165,GO:0042301,GO:0030165,GO:0005886,GO:0005834,GO:0031681,GO:0007186,GO:0005884	10090.ENSMUSP00000109863		guanine nucleotide binding protein (G protein), gamma 12	Gng12, 2010305F15Rik, Hg3a; guanine nucleotide binding protein (G protein), gamma 12
ENSMUSG00000040033	1338.74924250394	-0.588172	0.217588517133875	-2.70314	0.00686882135647099	0.159427856667115	2.16311777855846	0.797435792476824	Stat2	20847	GO:0000978,GO:0060337,GO:0005829,GO:0090140,GO:0070721,GO:0019221,GO:0060339,GO:0006952,GO:0007165,GO:0005886,GO:0042802,GO:0043434,GO:0005515,GO:0003677,GO:0001932,GO:0000981,GO:0007259,GO:0051607,GO:0005737,GO:0042127,GO:0044389,GO:0006355,GO:0006357,GO:0005634,GO:0003700,GO:0045944	10090.ENSMUSP00000100872	STAT	signal transducer and activator of transcription 2	Stat2, 1600010G07Rik; signal transducer and activator of transcription 2
ENSMUSG00000044201	58.071839232814	0.858409234437396	0.317904211412097	2.70021347192738	0.00692949973397771	0.160104040894605	2.15929811756933	0.795597706706047	Cdc25c	12532	GO:0016607,GO:0000086,GO:0004721,GO:0007049,GO:0048471,GO:0050699,GO:0005634,GO:0016787,GO:0110032,GO:1902751,GO:0051301,GO:0010971,GO:0005758,GO:0005737,GO:0004725,GO:0006470,GO:0005515,GO:0019901	10090.ENSMUSP00000055427		cell division cycle 25C	Cdc25c, Cdc25; cell division cycle 25C
ENSMUSG00000029836	273.432981142768	0.626080809024644	0.231832431666597	2.7005747406602	0.00692197822627261	0.160104040894605	2.1597697711535	0.795597706706047	Cbx3	12417	GO:0003682,GO:0000791,GO:0000792,GO:0006325,GO:0019899,GO:0035064,GO:0090575,GO:0000775,GO:0005654,GO:0005635,GO:0000122,GO:1990226,GO:0001221,GO:0061793,GO:0042802,GO:0005515,GO:0019904,GO:0006974,GO:0035985,GO:0000976,GO:0010369,GO:0090734,GO:0005819,GO:0000785,GO:0045892,GO:0005634,GO:0048511,GO:0000779,GO:0005721,GO:0031507,GO:0140297	10090.ENSMUSP00000031862		chromobox 3	Cbx3, HP1g, M32; chromobox 3
ENSMUSG00000057342	1011.20864668165	-0.486401	0.180085929928018	-2.70094	0.00691442156721083	0.160104040894605	2.16024414537041	0.795597706706047	Sphk2	56632	GO:0017050,GO:0008481,GO:0005764,GO:0032736,GO:0001568,GO:0005783,GO:0005829,GO:2001169,GO:0000786,GO:0006629,GO:0002720,GO:0045815,GO:0005654,GO:1904959,GO:0000166,GO:0005524,GO:0008284,GO:0005886,GO:0043122,GO:1903426,GO:0005739,GO:1901726,GO:0005515,GO:0033008,GO:0032760,GO:0007420,GO:0016301,GO:0030308,GO:0046512,GO:0006669,GO:0016020,GO:1904628,GO:0003951,GO:0001727,GO:0090280,GO:0005737,GO:…	10090.ENSMUSP00000072615		sphingosine kinase 2	Sphk2, Sk2, Spk2; sphingosine kinase 2
ENSMUSG00000027954	769.377592693475	-0.726426	0.269283805136429	-2.69762	0.00698367457324658	0.160867517476933	2.15591600617765	0.793531640205993	Efna1	13636	GO:0046658,GO:0030182,GO:0043535,GO:0050770,GO:0000122,GO:0050731,GO:0001934,GO:0005886,GO:0014028,GO:0048013,GO:0045765,GO:1902004,GO:0005515,GO:0001525,GO:0070244,GO:0050730,GO:0050821,GO:0061002,GO:0043410,GO:0016020,GO:0007411,GO:1903051,GO:0003183,GO:0005576,GO:0010719,GO:0043409,GO:0046875,GO:0003180,GO:0003199,GO:0033628,GO:0061098,GO:0016477,GO:0031225,GO:1902961,GO:0034446	10090.ENSMUSP00000029566		ephrin A1	Efna1, B61, Efl1, Epl1, Eplg1, Lerk1; ephrin A1
ENSMUSG00000029687	117.213759790302	0.697106360085546	0.258372236497848	2.69806992242896	0.0069742790025875	0.160867517476933	2.15650068287623	0.793531640205993	Ezh2	14056	GO:0000978,GO:0003682,GO:0010718,GO:0006325,GO:0070734,GO:0014898,GO:0071902,GO:0000122,GO:2000134,GO:0042054,GO:0098532,GO:0032259,GO:0000785,GO:0070314,GO:0010468,GO:0006357,GO:0045892,GO:0070301,GO:0008168,GO:0003714,GO:0005654,GO:0035984,GO:0010629,GO:0005515,GO:0042752,GO:0006306,GO:0030183,GO:0035098,GO:0016571,GO:0003677,GO:0045814,GO:0071168,GO:0000979,GO:0036333,GO:0000781,GO:0070878,GO:…	10090.ENSMUSP00000080419		enhancer of zeste 2 polycomb repressive complex 2 subunit	Ezh2, Enx-1, Enx1h, KMT6, mKIAA4065; enhancer of zeste 2 polycomb repressive complex 2 subunit
ENSMUSG00000100075	44.3472879180646	-1.05607	0.392116264079906	-2.69325	0.00707591216953556	0.162500510849696	2.15021756645236	0.789145269399843	1700018L02Rik
ENSMUSG00000047492	859.705520438383	-0.743614	0.276087723983522	-2.6934	0.00707278361229072	0.162500510849696	2.15040962870189	0.789145269399843	Inhbe	16326	GO:0005615,GO:0060395,GO:0005179,GO:0005576,GO:0010862,GO:0008083,GO:0005125	10090.ENSMUSP00000053977		inhibin beta-E	Inhbe; inhibin beta-E
ENSMUSG00000097318	38.793145670935	0.964298552826822	0.358122203529477	2.69265223804379	0.0070886164796897	0.162547100180354	2.14943851994648	0.789020773857206	1700007L15Rik	100502742				RIKEN cDNA 1700007L15 gene
ENSMUSG00000102882	15.1040555028375	-2.56838	0.954714800508445	-2.69021	0.00714068919707248	0.163408428140197	2.14625986945063	0.78672554755645	Gm2065
ENSMUSG00000020601	29.2652966816246	1.32175949226674	0.491464755769615	2.6894288486606	0.0071574403360999	0.163408428140197	2.14524226353837	0.78672554755645	Trib2	217410	GO:0061629,GO:0043405,GO:0031625,GO:0005634,GO:0051443,GO:0005524,GO:0032693,GO:0004860,GO:0005737,GO:0005856,GO:0055106,GO:0004672,GO:0031434,GO:0045599,GO:0043433,GO:0006468,GO:0032436	10090.ENSMUSP00000020922		tribbles pseudokinase 2	Trib2, TRB-2, TRB2; tribbles pseudokinase 2
ENSMUSG00000037851	535.350608594929	0.673880606193106	0.250617100456359	2.68888517569635	0.00716910744763244	0.163408428140197	2.1445349105382	0.78672554755645	Iars	105148	GO:0000166,GO:0004812,GO:0006428,GO:0005524,GO:0006418,GO:0016874,GO:0004822,GO:0005737,GO:0005829,GO:0002161,GO:0000049,GO:0017101,GO:0006412,GO:0005654,GO:0051020	10090.ENSMUSP00000132082		isoleucine-tRNA synthetase	Iars, 2510016L12Rik, E430001P04Rik, ILRS, Iars1; isoleucine-tRNA synthetase
ENSMUSG00000054414	342.071781018159	0.441833587094391	0.164291119544143	2.68933335118991	0.0071594884576615	0.163408428140197	2.14511800673562	0.78672554755645	Slc30a7	66500	GO:0006811,GO:0048471,GO:0031410,GO:0016020,GO:0055085,GO:0005794,GO:0006829,GO:0005385,GO:0006812,GO:0008270,GO:0005737,GO:0031982,GO:0000139,GO:0016021,GO:0032119,GO:0008324	10090.ENSMUSP00000065254		solute carrier family 30 (zinc transporter), member 7	Slc30a7, 1810059J10Rik, 2610034N15Rik, 4833428C12Rik, ZnT-7, ZnT7, Zntl2; solute carrier family 30 (zinc transporter), member 7
ENSMUSG00000047126	2690.76334191495	0.456590296895965	0.169916802838423	2.68714034909276	0.00720666646881074	0.1640189890196	2.14226557702574	0.785105869336269	Cltc	67300	GO:0007049,GO:0072686,GO:0031410,GO:0005764,GO:0098835,GO:0030315,GO:0005905,GO:0030132,GO:0005856,GO:0150093,GO:0006898,GO:0030136,GO:0042383,GO:0016192,GO:0030117,GO:0019901,GO:0005768,GO:0060236,GO:0048268,GO:0031523,GO:0043209,GO:0051301,GO:0008022,GO:0072583,GO:0005739,GO:0042147,GO:0005515,GO:0030506,GO:0071439,GO:0033572,GO:0045334,GO:0016020,GO:0050750,GO:1900126,GO:0032991,GO:0098684,GO:…	10090.ENSMUSP00000099475		clathrin, heavy polypeptide (Hc)	Cltc, 3110065L21Rik, CHC; clathrin, heavy polypeptide (Hc)
ENSMUSG00000028967	12284.8063218472	0.658610370448645	0.245301177048571	2.68490505578877	0.00725504125313008	0.164382824583569	2.13936	0.784143561359536	Errfi1	74155	GO:0005829,GO:0031953,GO:0050732,GO:0007175,GO:0031098,GO:0032966,GO:0032720,GO:0005886,GO:0017124,GO:0005515,GO:0019900,GO:0031234,GO:0060426,GO:0043589,GO:0070373,GO:0016020,GO:0060428,GO:0045616,GO:0005737,GO:0042059,GO:0032691,GO:0031267,GO:0005634,GO:0061469,GO:0048286,GO:1903243,GO:0019901	10090.ENSMUSP00000030811		ERBB receptor feedback inhibitor 1	Errfi1, 1300002F13Rik, Mig-6, Mig6, RALT; ERBB receptor feedback inhibitor 1
ENSMUSG00000034485	203.126747319888	-0.567086	0.211178033582696	-2.68535	0.00724549401192976	0.164382824583569	2.13993199813748	0.784143561359536	Uaca	72565	GO:0048471,GO:0005829,GO:0005856,GO:0008631,GO:0097190,GO:1901222,GO:0005654,GO:0005635,GO:0050728,GO:0005515,GO:0009411,GO:0016020,GO:1901223,GO:0005737,GO:0043280,GO:0005634,GO:0008630,GO:0042307,GO:0043065,GO:0043293	10090.ENSMUSP00000062047		uveal autoantigen with coiled-coil domains and ankyrin repeats	Uaca, 2700059D02Rik, nucling; uveal autoantigen with coiled-coil domains and ankyrin repeats
ENSMUSG00000028158	3888.96489931273	0.368634112423073	0.137286198589851	2.68515055562419	0.00724971409569797	0.164382824583569	2.13967912020267	0.784143561359536	Mttp	17777	GO:0005783,GO:0120019,GO:0006629,GO:0044877,GO:0005548,GO:0005794,GO:1904121,GO:0005791,GO:0042953,GO:0034197,GO:0031982,GO:0042632,GO:0005515,GO:0008289,GO:0006641,GO:0034377,GO:0016323,GO:0120020,GO:0031526,GO:0042157,GO:0008202,GO:0043235,GO:0006869,GO:0005319,GO:0120014,GO:1902388,GO:0008203,GO:0009306,GO:0015914,GO:0034185,GO:0140344,GO:0006497,GO:0007623,GO:0031528,GO:0034374,GO:0046982	10090.ENSMUSP00000096179		microsomal triglyceride transfer protein	Mttp, 1810043K16Rik, MTP; microsomal triglyceride transfer protein
ENSMUSG00000048897	241.943226573455	-0.535484	0.199598153202668	-2.68281	0.00730068058420293	0.164926057233047	2.13663665218278	0.782710723260807	Zfp710	209225	GO:0006357,GO:0000978,GO:0003677,GO:0005634,GO:0046872,GO:0003700	10090.ENSMUSP00000050577	zf-C2H2	zinc finger protein 710	Zfp710, 5430400N05Rik, 9830165K13, Znf710; zinc finger protein 710
ENSMUSG00000029064	1825.83556726544	0.417695581386705	0.155681277927116	2.68301742475581	0.00729611887523474	0.164926057233047	2.1369080986876	0.782710723260807	Gnb1	14688	GO:0003924,GO:0001750,GO:0010659,GO:0007204,GO:0044877,GO:0007603,GO:0007165,GO:0043209,GO:0005886,GO:0071456,GO:0007200,GO:0005737,GO:0030425,GO:0008283,GO:0044297,GO:0030507,GO:0007186,GO:0060041,GO:0001917,GO:0050909,GO:0051020,GO:0030159,GO:0047391,GO:0005834,GO:0042622	10090.ENSMUSP00000030940		guanine nucleotide binding protein (G protein), beta 1	Gnb1, Gnb-1, Hg2a; guanine nucleotide binding protein (G protein), beta 1
ENSMUSG00000010651	10554.1724386627	-0.995407	0.371213905463937	-2.68149	0.00732949574447732	0.16533170697098	2.1349259029747	0.781643850348434	Acaa1b	235674	GO:0016747,GO:0006631,GO:0003985,GO:0000038,GO:0016746,GO:0008206,GO:0005777,GO:0003988,GO:0006635,GO:0008775,GO:0005739,GO:0010124,GO:0016401,GO:0006629,GO:0016740,GO:0050633	10090.ENSMUSP00000010795		acetyl-Coenzyme A acyltransferase 1B	Acaa1b; acetyl-Coenzyme A acyltransferase 1B
ENSMUSG00000086212	7.40202392910776	1.81406273628086	0.67785697014578	2.67617331705054	0.00744681244049236	0.165690419574969	2.1280295843982	0.780702602298903	Mkln1os	100503869	GO:0003674,GO:0005575,GO:0008150			muskelin 1, intracellular mediator containing kelch motifs, opposite strand
ENSMUSG00000106209	8.90743804732749	-1.68807	0.630700488770055	-2.6765	0.00743960786695292	0.165690419574969	2.12844995500609	0.780702602298903	Gm42918
ENSMUSG00000042246	85.7799129907568	1.34681936658474	0.502521448678379	2.6801231472345	0.00735950798058674	0.165690419574969	2.13315121942049	0.780702602298903	Tmc7	209760	GO:0006811,GO:0016020,GO:0005887,GO:0008381,GO:0005575,GO:0016021	10090.ENSMUSP00000046927		transmembrane channel-like gene family 7	Tmc7, 1700030H01Rik, C230064B05, C630024K23Rik; transmembrane channel-like gene family 7
ENSMUSG00000086389	45.0272149120212	-1.04495	0.39014102866023	-2.67839	0.00739780403576426	0.165690419574969	2.13089717711814	0.780702602298903	Gm15998
ENSMUSG00000031627	1219.86984214622	-0.692844	0.258617281328826	-2.67903	0.00738357126086127	0.165690419574969	2.13173352926925	0.780702602298903	Irf2	16363	GO:1990837,GO:0000976,GO:0000977,GO:0000978,GO:0003677,GO:0006357,GO:0005634,GO:0000981,GO:0005925,GO:0051607,GO:0006355,GO:0005829,GO:0003700,GO:0008283,GO:0001228,GO:0002376,GO:0005654,GO:0045944	10090.ENSMUSP00000034041	IRF	interferon regulatory factor 2	Irf2, 9830146E22Rik, Irf-2; interferon regulatory factor 2
ENSMUSG00000039763	133.557534168458	-0.65622	0.245202615440025	-2.67624	0.00744543457034036	0.165690419574969	2.12810994855078	0.780702602298903	Dnajc28	246738	GO:0006890,GO:0017119,GO:0007030,GO:0003674,GO:0048213	10090.ENSMUSP00000048113		DnaJ heat shock protein family (Hsp40) member C28	Dnajc28, ORF28; DnaJ heat shock protein family (Hsp40) member C28
ENSMUSG00000030744	6955.50136381123	0.587256980234059	0.219430831570485	2.67627377625565	0.0074445804938469	0.165690419574969	2.12815976995217	0.780702602298903	Rps3	27050	GO:0010628,GO:0005856,GO:0042981,GO:0097100,GO:0051092,GO:0005844,GO:0022627,GO:0016020,GO:0006915,GO:0031116,GO:0043507,GO:0032587,GO:0140297,GO:0045739,GO:0051879,GO:0003729,GO:0070301,GO:0005783,GO:0005829,GO:0019899,GO:0005759,GO:0006412,GO:0044877,GO:0006281,GO:0050862,GO:0061481,GO:0005515,GO:0019900,GO:0006974,GO:1902546,GO:0003677,GO:0071159,GO:1990904,GO:0006417,GO:1901224,GO:0004520,GO:…	10090.ENSMUSP00000032998		ribosomal protein S3	Rps3, D7Ertd795e, Rs_3; ribosomal protein S3
ENSMUSG00000044068	156.622308668103	-0.571918	0.213733872557793	-2.67584	0.00745421892873069	0.165690419574969	2.12759785626377	0.780702602298903	Zrsr1	22183	GO:0006397,GO:0005634,GO:0030628,GO:0008380,GO:0005689,GO:0046872,GO:0089701,GO:0000398,GO:0005681,GO:0042802,GO:0003723,GO:0003676	10090.ENSMUSP00000062025		zinc finger (CCCH type), RNA binding motif and serine/arginine rich 1
ENSMUSG00000008690	1055.53902791573	0.460780274631607	0.172061974681983	2.67799015722825	0.00740653948005178	0.165690419574969	2.13038465784469	0.780702602298903	Ncaph2	52683	GO:0007076,GO:0005654,GO:0000793,GO:0005634,GO:0000794,GO:0003682,GO:0005694,GO:0030054,GO:0030261,GO:0045171,GO:0033077,GO:0000796,GO:0051309,GO:0051984,GO:0010032,GO:0051306,GO:0007143,GO:1905820	10090.ENSMUSP00000074139		non-SMC condensin II complex, subunit H2	Ncaph2; non-SMC condensin II complex, subunit H2
ENSMUSG00000032612	1462.34239581926	0.454451692107379	0.169680585788493	2.6782774823388	0.00740018841416963	0.165690419574969	2.13075722267545	0.780702602298903	Usp4	22258	GO:0004843,GO:0005829,GO:0008233,GO:0031647,GO:0034394,GO:0005886,GO:0042802,GO:0031685,GO:0005515,GO:0006511,GO:0006508,GO:0005737,GO:0000244,GO:0005634,GO:0046872,GO:0016787,GO:0016579,GO:0008234,GO:0031397	10090.ENSMUSP00000035237		ubiquitin specific peptidase 4 (proto-oncogene)	Usp4, F730026I20Rik, Unp, mKIAA4155; ubiquitin specific peptidase 4 (proto-oncogene)
ENSMUSG00000060227	33.411261978371	1.29417008858071	0.483869090500736	2.67462855964085	0.00748120864863121	0.166018028988624	2.12602823274688	0.779844746507483	Golm2	319996	GO:0016020,GO:0005794,GO:0003674,GO:0008150,GO:0016021	10090.ENSMUSP00000087357		golgi membrane protein 2	Golm2, Casc4, D130060C09Rik, VGFG2573; golgi membrane protein 2
ENSMUSG00000016946	96.8314706171108	0.691036321781465	0.25840856667807	2.67420051380251	0.00749076487029979	0.166018028988624	2.12547383490523	0.779844746507483	Kctd5	69259	GO:0031463,GO:0005634,GO:0005737,GO:0005829,GO:0042802,GO:0097602,GO:0005515,GO:0044877,GO:0043161,GO:0051260	10090.ENSMUSP00000017090		potassium channel tetramerisation domain containing 5	Kctd5, 2610030N08Rik, mKIAA0176; potassium channel tetramerisation domain containing 5
ENSMUSG00000103149	5.23643908175272	-2.28125	0.853904195857596	-2.67155	0.00755019392708526	0.167091937113082	2.12204189335341	0.777044506131627	AA914427
ENSMUSG00000049685	14.0115394533043	-1.41205	0.529092255433855	-2.66881	0.00761208460902718	0.167330819881649	2.1184963931347	0.776424060999314	Cyp2g1	13108	GO:0006082,GO:0020037,GO:0019373,GO:0008395,GO:0043231,GO:0005737,GO:0070330,GO:0006805,GO:0005515,GO:0008392,GO:0016712	10090.ENSMUSP00000047150		cytochrome P450, family 2, subfamily g, polypeptide 1	Cyp2g1; cytochrome P450, family 2, subfamily g, polypeptide 1
ENSMUSG00000017146	50.8589839522493	1.2694050349045	0.475586470534452	2.66913613727905	0.00760466200339553	0.167330819881649	2.11892008382299	0.776424060999314	Brca1	12189	GO:0010628,GO:0071479,GO:0003682,GO:0006302,GO:0006629,GO:0031625,GO:0035067,GO:0005813,GO:0004842,GO:2000378,GO:0070063,GO:0070531,GO:0031436,GO:0070532,GO:0006357,GO:0045892,GO:0008630,GO:0051865,GO:0042307,GO:0000800,GO:0000209,GO:0045739,GO:0045717,GO:0010212,GO:0019899,GO:0003713,GO:0016604,GO:0005759,GO:0051574,GO:0005654,GO:1990391,GO:0006281,GO:0051573,GO:0006310,GO:0000794,GO:0071681,GO:…	10090.ENSMUSP00000017290		breast cancer 1, early onset	Brca1; breast cancer 1, early onset
ENSMUSG00000032112	203.874830162193	0.723378016338104	0.271023967658373	2.66905551781282	0.00760648761036448	0.167330819881649	2.11881583778548	0.776424060999314	Trappc4	60409	GO:0005795,GO:0006888,GO:0016192,GO:0016020,GO:0045211,GO:0005794,GO:0008021,GO:0030054,GO:0006914,GO:0005783,GO:0005886,GO:0030008,GO:0030425,GO:0045202,GO:0005515,GO:0016358	10090.ENSMUSP00000034623		trafficking protein particle complex 4	Trappc4, 1500017G03Rik, HSPC172, PTD009, Sbd, Sbdn, Sdcbp2, TRS23; trafficking protein particle complex 4
ENSMUSG00000025533	7195.62422323478	-0.522585	0.195860152850642	-2.66815	0.00762692690121271	0.167330819881649	2.11765041600175	0.776424060999314	Asl	109900	GO:0006520,GO:0048471,GO:0003824,GO:0005783,GO:0005829,GO:0043204,GO:0000050,GO:0042450,GO:0042802,GO:0070852,GO:0043025,GO:0001889,GO:0019676,GO:0016829,GO:0007626,GO:0005737,GO:0005634,GO:0008652,GO:0006526,GO:0005741,GO:0009791,GO:0000053,GO:0004056	10090.ENSMUSP00000124274		argininosuccinate lyase	Asl, 2510006M18Rik, ASAL; argininosuccinate lyase
ENSMUSG00000050541	1133.50925966016	-0.43662	0.163639349601788	-2.66818	0.00762629227763601	0.167330819881649	2.11768655440826	0.776424060999314	Adra1b	11548	GO:0007512,GO:0045818,GO:0061049,GO:0046982,GO:0005887,GO:0007267,GO:0043278,GO:0006937,GO:0035265,GO:0019229,GO:0016021,GO:0007204,GO:0008542,GO:0014704,GO:0001996,GO:0045907,GO:0008217,GO:0048545,GO:0007165,GO:0055117,GO:0005886,GO:0010259,GO:0004930,GO:0001975,GO:0042593,GO:0001974,GO:0043410,GO:0016020,GO:0004935,GO:0007200,GO:0001987,GO:0031965,GO:0007626,GO:0001997,GO:0048148,GO:0005737,GO:…	10090.ENSMUSP00000070200		adrenergic receptor, alpha 1b	Adra1b, [a]1b; adrenergic receptor, alpha 1b
ENSMUSG00000020376	1315.34081638756	0.379104711318498	0.142028691132548	2.66921217322703	0.00760294054894982	0.167330819881649	2.11901840545748	0.776424060999314	Rnf130	59044	GO:0016020,GO:0061630,GO:0006511,GO:0046872,GO:0006915,GO:0012501,GO:0004842,GO:0005737,GO:0016740,GO:0016021	10090.ENSMUSP00000099837		ring finger protein 130	Rnf130, 2510042A13Rik, G1RZFP, G1rp, GOLIATH, GP; ring finger protein 130
ENSMUSG00000084309	34.3618468811273	-3.13713	1.17630417184168	-2.66694	0.00765462697731699	0.167696906987955	2.1160759683413	0.775474947474126	Mup-ps20
ENSMUSG00000063953	34.9687934332826	1.03893723375753	0.389909573564409	2.6645594368457	0.00770892421693817	0.168204503861444	2.11300622366699	0.774162379667802	Amd2	100041585	GO:0006596,GO:0019810,GO:0016829,GO:0006597,GO:0004014,GO:0008295,GO:0005829,GO:0006595,GO:0042802,GO:0046500,GO:0016831	10090.ENSMUSP00000079703		S-adenosylmethionine decarboxylase 2	Amd2, AdoMetDC, Amd1, Amd3; S-adenosylmethionine decarboxylase 2
ENSMUSG00000113800	30.7400180910272	-0.991718	0.372072660927483	-2.66539	0.00768993372021994	0.168204503861444	2.11407740338021	0.774162379667802	2210039B01Rik	73644	GO:0003674,GO:0005575,GO:0008150			RIKEN cDNA 2210039B01 gene
ENSMUSG00000036513	225.014626567424	0.494875180700753	0.185731078538971	2.66447158221243	0.00771093811212979	0.168204503861444	2.11289278250193	0.774162379667802	Commd2	52245	GO:0005737,GO:0003674,GO:0005575,GO:0008150	10090.ENSMUSP00000124819		COMM domain containing 2	Commd2, 1190017G07Rik, D3Ertd176e, HSPC042; COMM domain containing 2
ENSMUSG00000029321	19.2100709248643	2.19358118300287	0.82375023981361	2.66292023599193	0.00774657743747814	0.16874018320893	2.1108901334068	0.772781483695186	Slc10a6	75750	GO:0043251,GO:0043250,GO:0006811,GO:0016020,GO:0015721,GO:0008508,GO:0005886,GO:0006814,GO:0015293,GO:0016021	10090.ENSMUSP00000031263		solute carrier family 10 (sodium/bile acid cotransporter family), member 6	Slc10a6, 8430417G17Rik, Soat; solute carrier family 10 (sodium/bile acid cotransporter family), member 6
ENSMUSG00000016386	8.31591673427549	-1.86645	0.701853267950882	-2.65932	0.00782987733908764	0.170311017664212	2.10624504143818	0.768757255995144	Mpped2	77015	GO:0016208,GO:0000166,GO:0008081,GO:0046872,GO:0016787,GO:0008150,GO:0005575,GO:0019002,GO:0030145	10090.ENSMUSP00000106692		metallophosphoesterase domain containing 2	Mpped2, 239Fb, 2700082O15Rik; metallophosphoesterase domain containing 2
ENSMUSG00000029761	3065.31080796489	0.544443727292557	0.204933260107243	2.6566879725021	0.0078912444170788	0.171400980733869	2.10285450492044	0.765986697429806	Cald1	109624	GO:0003779,GO:0015629,GO:0051017,GO:0016020,GO:0071559,GO:0006940,GO:0030478,GO:0005886,GO:0017022,GO:0001525	10090.ENSMUSP00000110673		caldesmon 1	Cald1, 4833423D12Rik, C920027I18Rik, caldesmon; caldesmon 1
ENSMUSG00000024979	6.44052638493418	-2.10391	0.792709582448281	-2.65408	0.00795255249775596	0.1724643064261	2.09949345527178	0.763300773785995	Tectb	21684	GO:0005615,GO:0016020,GO:0009986,GO:0005576,GO:0007605,GO:0005886,GO:0005201,GO:0005515,GO:0031012,GO:0031225	10090.ENSMUSP00000025936		tectorin beta	Tectb, Tctnb; tectorin beta
ENSMUSG00000108961	60.9980304436904	1.41806534660593	0.534696079691585	2.65209602326592	0.00799937887169471	0.1724643064261	2.09694373339156	0.763300773785995	Gm32540	102635120				predicted gene, 32540
ENSMUSG00000029097	44.5172300513526	-0.842357	0.317607283215254	-2.6522	0.00799699682831096	0.1724643064261	2.09707307622824	0.763300773785995	Trmt44	78890	GO:0016300,GO:0030488,GO:0046872,GO:0008168,GO:0008033,GO:0032259,GO:0005737,GO:0005575,GO:0016740	10090.ENSMUSP00000030980		tRNA methyltransferase 44	Trmt44, 2310079F23Rik, Mettl19; tRNA methyltransferase 44
ENSMUSG00000079037	550.052288580348	-0.526073	0.198336872625422	-2.65242	0.00799170325694982	0.1724643064261	2.09736065044046	0.763300773785995	Prnp	19122	GO:1990535,GO:0038023,GO:1902430,GO:0050731,GO:0001933,GO:0009986,GO:0016020,GO:0046688,GO:0006139,GO:1900449,GO:0070885,GO:1903136,GO:0051087,GO:0043231,GO:1901216,GO:0044325,GO:1901379,GO:0032147,GO:0045121,GO:0090314,GO:0005783,GO:0005829,GO:0007611,GO:0044877,GO:0042982,GO:1905664,GO:0002020,GO:0005794,GO:0043525,GO:0042802,GO:0005515,GO:0043008,GO:0032700,GO:0046686,GO:0050730,GO:0035584,GO:…	10090.ENSMUSP00000088833		prion protein	Prnp, CD230, PrP, PrP<C>, PrPC, PrPSc, Prn-i, Prn-p, Sinc, prP27-30, prP33-35C; prion protein
ENSMUSG00000015759	1074.85134548259	0.444620024395491	0.167647784709371	2.6521079605452	0.0079990960525426	0.1724643064261	2.09695908820478	0.763300773785995	Cnih1	12793	GO:0016192,GO:0016020,GO:0005794,GO:0003674,GO:0005783,GO:0008150,GO:0005575,GO:0016021	10090.ENSMUSP00000015903		cornichon family AMPA receptor auxiliary protein 1	Cnih1, 0610007J15, CNIH-1, Cnih; cornichon family AMPA receptor auxiliary protein 1
ENSMUSG00000036585	690.507978305058	0.42458050796832	0.160114802575091	2.65172551906436	0.00800816134528128	0.1724643064261	2.09646718544639	0.763300773785995	Fgf1	14164	GO:0010628,GO:1901509,GO:0001759,GO:0032148,GO:1903672,GO:0005829,GO:0044548,GO:0034605,GO:0005654,GO:0030324,GO:0008083,GO:0060979,GO:0001934,GO:0043406,GO:0010595,GO:0008284,GO:0008201,GO:0030334,GO:0005515,GO:0051781,GO:0001525,GO:0050679,GO:0042060,GO:0007275,GO:0005178,GO:0005615,GO:0060681,GO:0005104,GO:0005576,GO:0060038,GO:2000347,GO:0005737,GO:0070374,GO:0045542,GO:0030154,GO:0005730,GO:…	10090.ENSMUSP00000045710		fibroblast growth factor 1	Fgf1, Dffrx, Fam, Fgf-1, Fgf2b, Fgfa; fibroblast growth factor 1
ENSMUSG00000029068	1075.36369969217	-0.532194	0.200790826097283	-2.65049	0.00803753889511701	0.172852496069282	2.09487691243241	0.762324344664886	Ccnl2	56036	GO:0000307,GO:0006357,GO:0005634,GO:0043231,GO:0005515,GO:0043484,GO:0016538,GO:0005654	10090.ENSMUSP00000030944		cyclin L2	Ccnl2, 1700010A01Rik, 1810019L15Rik, 2010319M22Rik, Ania-6b, HCLA-150, Pcee, SB138; cyclin L2
ENSMUSG00000042510	32.7858386883871	1.33345500620458	0.503528257856465	2.64822278670345	0.00809161812068986	0.173059241824988	2.0919646216984	0.761805203267152	AA986860	212439	GO:0003674,GO:0005886,GO:0005737,GO:0005829,GO:0008150	10090.ENSMUSP00000046172		expressed sequence AA986860	E030025M07, Sarg; expressed sequence AA986860
ENSMUSG00000030643	180.207451646275	-0.936133	0.353409536018988	-2.64886	0.00807632828254326	0.173059241824988	2.09278603638523	0.761805203267152	Rab30	75985	GO:0000166,GO:0032482,GO:0016020,GO:0005794,GO:0005801,GO:0003924,GO:0007030,GO:0005525,GO:0005737,GO:0043231,GO:0031985,GO:0005802	10090.ENSMUSP00000032879		RAB30, member RAS oncogene family	Rab30, 5033421K01Rik, Rsb30; RAB30, member RAS oncogene family
ENSMUSG00000029722	416.523036434091	0.457919540162404	0.172918515361239	2.64818107653642	0.00809261658868982	0.173059241824988	2.09191103508759	0.761805203267152	Agfg2	231801	GO:0046872,GO:0003674,GO:0005096,GO:0008150	10090.ENSMUSP00000031736		ArfGAP with FG repeats 2	Agfg2, A630095P14Rik, Hrbl, RAB-R, RABR; ArfGAP with FG repeats 2
ENSMUSG00000062070	4374.35232361936	0.44610988063184	0.168389343183656	2.64927620832445	0.00806643759748397	0.173059241824988	2.0933182215774	0.761805203267152	Pgk1	18655	GO:0045121,GO:0005829,GO:0000166,GO:0006096,GO:0006094,GO:0005524,GO:0071456,GO:0005515,GO:0016525,GO:0016301,GO:0005615,GO:0043531,GO:0047134,GO:0005737,GO:0016740,GO:0031639,GO:0016310,GO:0005975,GO:0004618	10090.ENSMUSP00000080302		phosphoglycerate kinase 1	Pgk1, Pgk-1; phosphoglycerate kinase 1
ENSMUSG00000040093	73.5327598293806	-1.50155	0.567119702521637	-2.64768	0.00810452620034823	0.173070849826791	2.09127236941373	0.7617760738083	Bmf	171543	GO:0090200,GO:0015629,GO:0034644,GO:0031334,GO:0001669,GO:0005515,GO:0043065,GO:0043276,GO:0006915,GO:0009267,GO:0005737,GO:2001235,GO:2001234,GO:0010507,GO:1904093,GO:0016459	10090.ENSMUSP00000087686		BCL2 modifying factor	Bmf; BCL2 modifying factor
ENSMUSG00000053175	462.047855512628	-0.524703	0.198228394682623	-2.64696	0.0081218387025267	0.17319764157517	2.09034563972879	0.761458026047674	Bcl3	12051	GO:0002268,GO:0009615,GO:0007249,GO:0048536,GO:0005829,GO:0003714,GO:0042981,GO:0003713,GO:0033257,GO:0005654,GO:0042771,GO:0032733,GO:0042832,GO:0032088,GO:0032996,GO:0032717,GO:0032720,GO:0005886,GO:0046426,GO:0042826,GO:0030330,GO:0005515,GO:0045064,GO:0002455,GO:0006974,GO:0030496,GO:0045727,GO:0032991,GO:0005737,GO:0010225,GO:0019730,GO:0030198,GO:0032729,GO:0043066,GO:0045892,GO:0045893,GO:…	10090.ENSMUSP00000113851		B cell leukemia/lymphoma 3	Bcl3, Bcl-3; B cell leukemia/lymphoma 3
ENSMUSG00000005470	53.0726722973594	0.913379991270011	0.345162448175255	2.64623221934689	0.00813939194561149	0.173329205264169	2.08940803792766	0.761128254271447	Asf1b	66929	GO:0042393,GO:0005634,GO:0006334,GO:0001835,GO:0032991,GO:0006335,GO:0006325,GO:0006336,GO:0000785,GO:0006333,GO:0005654	10090.ENSMUSP00000005607		anti-silencing function 1B histone chaperone	Asf1b, 1700003K02Rik, CIA-II; anti-silencing function 1B histone chaperone
ENSMUSG00000078853	1232.52523218931	-1.04793	0.39626361356876	-2.64454	0.00818030158519267	0.173472523587944	2.08723068479193	0.760769303576937	Igtp	16145	GO:0010800,GO:0043254,GO:0061635,GO:0003924,GO:0050829,GO:0005829,GO:0071222,GO:0071902,GO:0019901,GO:0035458,GO:0006952,GO:0000045,GO:0001934,GO:0005794,GO:1901098,GO:0010508,GO:0005739,GO:0031648,GO:0061739,GO:0050821,GO:0050700,GO:0045087,GO:0043539,GO:0000139,GO:0061762,GO:0098586,GO:0033138,GO:0042742,GO:0070431,GO:0060335,GO:0051434,GO:0005789	10090.ENSMUSP00000047356		interferon gamma induced GTPase	Igtp, Irgm3; interferon gamma induced GTPase
ENSMUSG00000054474	589.706846414027	-0.708394	0.267851295579338	-2.64473	0.00817566019620361	0.173472523587944	2.08747716735375	0.760769303576937	Thnsl2	232078	GO:0016829,GO:0030170,GO:0070905,GO:0016311,GO:0009071,GO:0009088,GO:0046360,GO:0004795	10090.ENSMUSP00000124423		threonine synthase-like 2 (bacterial)	Thnsl2, TSH2; threonine synthase-like 2 (bacterial)
ENSMUSG00000023805	268.893403261834	0.539979240623337	0.204134795652466	2.64520920550281	0.00816404246975262	0.173472523587944	2.08809474472872	0.760769303576937	Synj2	20975	GO:0048471,GO:0030054,GO:0046855,GO:0046856,GO:0045202,GO:0005856,GO:0031315,GO:0006629,GO:0003723,GO:0042578,GO:0034595,GO:0043679,GO:0004445,GO:0005886,GO:0017124,GO:0048312,GO:0007420,GO:0016020,GO:0005737,GO:0042995,GO:0004439,GO:0098793,GO:0016787,GO:0030165,GO:0005881,GO:0032587,GO:0052744,GO:0003676,GO:0048488	10090.ENSMUSP00000079164		synaptojanin 2	Synj2, SJ2, mKIAA0348; synaptojanin 2
ENSMUSG00000101599	16.6173879400331	-1.84019	0.696163913872586	-2.64332	0.00820967849360035	0.173611895477165	2.08567385033358	0.760420521307554	Gm20342
ENSMUSG00000022673	128.811323170608	1.07670171518451	0.40729880089907	2.64351800891091	0.00820494007532521	0.173611895477165	2.08592458646349	0.760420521307554	Mcm4	17217	GO:0007049,GO:0006260,GO:0071162,GO:0005654,GO:0000166,GO:0005524,GO:0017116,GO:0042555,GO:0003678,GO:0005515,GO:1902975,GO:0003677,GO:0032508,GO:0005694,GO:0000727,GO:0006270,GO:0006268,GO:0006271,GO:0003697,GO:0005634,GO:0004386,GO:0016787	10090.ENSMUSP00000023353		minichromosome maintenance complex component 4	Mcm4, 19G, Cdc21, Mcmd4, mKIAA4003, mcdc21; minichromosome maintenance complex component 4
ENSMUSG00000051359	125.606921999098	0.604661530865609	0.22883266703046	2.64237417984174	0.00823270472703661	0.173857367786213	2.08445746065046	0.759806899912594	Ncald	52589	GO:0003779,GO:0019722,GO:0046872,GO:0015631,GO:0005509,GO:0030276,GO:0005829,GO:0043014,GO:0003073	10090.ENSMUSP00000087611		neurocalcin delta	Ncald, D030020D09Rik, D15Ertd412e; neurocalcin delta
ENSMUSG00000022941	14.0860778822298	-1.36873	0.518431398481769	-2.64014	0.00828713430440674	0.174764414015093	2.0816	0.757546994872351	Ripply3	170765	GO:0060037,GO:0000122,GO:0008285,GO:0005634,GO:0005515,GO:0009880,GO:0007507,GO:0007275	10090.ENSMUSP00000023660		ripply transcriptional repressor 3	Ripply3, Dscr6; ripply transcriptional repressor 3
ENSMUSG00000036764	377.368538636656	1.24679212019495	0.472758672083525	2.63726969766653	0.00835763546453403	0.17479856810851	2.07791657542665	0.757462129282393	Dnajc12	30045	GO:0005737,GO:0008150	10090.ENSMUSP00000041298		DnaJ heat shock protein family (Hsp40) member C12	Dnajc12, Jdp1, mJDP1; DnaJ heat shock protein family (Hsp40) member C12
ENSMUSG00000022146	43.2901720351632	0.951313328441576	0.360612552257239	2.63804829445583	0.00833847058104274	0.17479856810851	2.07891359913738	0.757462129282393	Osmr	18414	GO:0019221,GO:0019955,GO:0005127,GO:0016020,GO:0038165,GO:0019838,GO:0004923,GO:0005900,GO:0004924,GO:0005887,GO:0008284,GO:0016324,GO:0007166,GO:0034097,GO:0004896,GO:0016021,GO:0009897,GO:0043235	10090.ENSMUSP00000022746		oncostatin M receptor	Osmr, OSMRB; oncostatin M receptor
ENSMUSG00000046402	1737.4139073532	0.894642270056428	0.339110621037894	2.63820185672231	0.00833469534531361	0.17479856810851	2.07911027013319	0.757462129282393	Rbp1	19659	GO:0005501,GO:0055088,GO:0016918,GO:0005829,GO:0005811,GO:0015908,GO:0005654,GO:0019841,GO:1904768,GO:0008289,GO:0002138,GO:0033189,GO:0006776,GO:0042573,GO:0005737,GO:0044297,GO:0042572,GO:0005634,GO:0030852,GO:0005504	10090.ENSMUSP00000059749		retinol binding protein 1, cellular	Rbp1, CRBPI, Crbp, Rbp-1; retinol binding protein 1, cellular
ENSMUSG00000075266	60.4101868429469	0.778394946343548	0.295090667796036	2.63781620800549	0.00834417918962295	0.17479856810851	2.07861637809197	0.757462129282393	Cenpw	66311	GO:0000776,GO:0007059,GO:0007049,GO:0003677,GO:0005634,GO:0005694,GO:0003674,GO:0000278,GO:0051382,GO:0051301,GO:0000775,GO:0005654,GO:0046982,GO:0051276	10090.ENSMUSP00000097565		centromere protein W	Cenpw, 2610036L11Rik, Cug2; centromere protein W
ENSMUSG00000025487	1260.60862759454	0.399686094600853	0.151528598519229	2.63769412841321	0.0083471833728159	0.17479856810851	2.07846004571437	0.757462129282393	Psmd13	23997	GO:0005838,GO:0007127,GO:0005634,GO:0005198,GO:0006511,GO:0004175,GO:0005829,GO:0008541,GO:0022624,GO:0000502	10090.ENSMUSP00000026560		proteasome (prosome, macropain) 26S subunit, non-ATPase, 13	Psmd13, S11; proteasome (prosome, macropain) 26S subunit, non-ATPase, 13
ENSMUSG00000032812	1027.77182730434	-0.343689	0.130241731277477	-2.63886	0.00831863839991298	0.17479856810851	2.07994775349254	0.757462129282393	Arap1	69710	GO:0031410,GO:0005096,GO:0031702,GO:0051497,GO:0005829,GO:0008360,GO:0051491,GO:0005654,GO:0005794,GO:0007165,GO:0005886,GO:0043547,GO:0016020,GO:0005547,GO:0005737,GO:0046872,GO:0001921,GO:0051270,GO:0043231,GO:0005802	10090.ENSMUSP00000102624		ArfGAP with RhoGAP domain, ankyrin repeat and PH domain 1	Arap1, 2410002L19Rik, Centd2, mKIAA0782; ArfGAP with RhoGAP domain, ankyrin repeat and PH domain 1
ENSMUSG00000025937	4368.93923458743	-0.529474	0.200889491529974	-2.63565	0.00839772321268572	0.175155799501853	2.07583844372335	0.756575478386514	Lactb2	212442	GO:0004519,GO:0004521,GO:0090502,GO:0046872,GO:0016787,GO:0008270,GO:0003727,GO:0005739,GO:0005759,GO:0003723,GO:0004518	10090.ENSMUSP00000027071		lactamase, beta 2	Lactb2, Cgi-83, E430032H21Rik; lactamase, beta 2
ENSMUSG00000041231	211.985629153363	0.457040406593867	0.173396219521734	2.63581528971327	0.00839354077481322	0.175155799501853	2.07605479547958	0.756575478386514	Ublcp1	79560	GO:0004721,GO:0005654,GO:0017018,GO:0005634,GO:0016787,GO:0006470,GO:0005730,GO:0004722	10090.ENSMUSP00000099859		ubiquitin-like domain containing CTD phosphatase 1	Ublcp1, 4930527B16Rik, 8430435I17Rik; ubiquitin-like domain containing CTD phosphatase 1
ENSMUSG00000034023	25.6360554306298	1.03832621198337	0.394361290078459	2.63293137056324	0.00846514504764105	0.176320517777541	2.07236559598973	0.753697147490294	Fancd2	211651	GO:0007049,GO:0036297,GO:0005829,GO:2000348,GO:0016604,GO:0007129,GO:1990391,GO:0005654,GO:0006281,GO:0070182,GO:0048854,GO:0005515,GO:0006974,GO:0007275,GO:0007276,GO:0031573,GO:1990918,GO:0050727,GO:0051090,GO:0005730,GO:0034599,GO:0000793,GO:0005634,GO:0010332,GO:0097150,GO:0045589	10090.ENSMUSP00000045667		Fanconi anemia, complementation group D2	Fancd2, 2410150O07Rik, FA-D2, FA4, FACD, FAD, FANCD; Fanconi anemia, complementation group D2
ENSMUSG00000097080	31.6601297715085	-0.94047	0.357293411972966	-2.63221	0.0084832467394223	0.17645616783394	2.07143790114508	0.753363156746177	1700086O06Rik	73516	GO:0003674,GO:0005575,GO:0008150			RIKEN cDNA 1700086O06 gene
ENSMUSG00000066553	313.095618401814	0.563954560985992	0.214298876418668	2.63162630812965	0.00849772735052053	0.176516230066884	2.07069720735618	0.753215356540012	Gm6969
ENSMUSG00000009646	1607.29395398836	0.401104888006524	0.152581990736943	2.62878263725136	0.00856911136208101	0.177756525339299	2.06706421314739	0.750174447606164	Pla2g12b	69836	GO:0050482,GO:0046872,GO:0003674,GO:0006644,GO:0004623,GO:0005509,GO:0005576,GO:0005575,GO:0042632,GO:0070328,GO:0034374,GO:0016042	10090.ENSMUSP00000009790		phospholipase A2, group XIIB	Pla2g12b, 2010002E04Rik, Fksg71, Pla2g13, hlb218; phospholipase A2, group XIIB
ENSMUSG00000046991	12.0525425513228	-1.46496	0.557660582796346	-2.62698	0.008614613495184	0.178457285819961	2.06476420291407	0.748465716540975	Wdr27	71682	GO:0003674,GO:0005654,GO:0008150	10090.ENSMUSP00000126736		WD repeat domain 27	Wdr27, 0610012K18Rik; WD repeat domain 27
ENSMUSG00000063358	1253.17598334788	0.334909502277831	0.127552510539038	2.62565982325633	0.00864811983865327	0.17890797916214	2.06307830091122	0.747370289791424	Mapk1	26413	GO:0010628,GO:1904355,GO:0007568,GO:0019902,GO:0051973,GO:0005856,GO:0031435,GO:0018107,GO:0008353,GO:0046697,GO:0016020,GO:0030878,GO:0032872,GO:0006915,GO:0030424,GO:0004672,GO:0009636,GO:0048538,GO:0097011,GO:0042307,GO:0060440,GO:0005829,GO:0033598,GO:0004707,GO:0043204,GO:0005654,GO:0090170,GO:0000166,GO:0005794,GO:0070371,GO:0007165,GO:0042802,GO:0120041,GO:0005515,GO:0006974,GO:0016301,GO:…	10090.ENSMUSP00000065983		mitogen-activated protein kinase 1	Mapk1, 9030612K14Rik, ERK, Erk2, MAPK2, PRKM2, Prkm1, p41mapk, p42mapk; mitogen-activated protein kinase 1
ENSMUSG00000026950	129.23039022242	-1.05162	0.400853655862866	-2.62344	0.00870457690940824	0.17949238045882	2.06025233314801	0.745953982711986	Neb	17996	GO:0043292,GO:0071691,GO:0030832,GO:0032991,GO:0030018,GO:0005865,GO:0051015,GO:0005515,GO:0045214	10090.ENSMUSP00000047763		nebulin	Neb; nebulin
ENSMUSG00000052407	45.188703330602	-1.0299	0.392753610846178	-2.62224	0.00873531156705541	0.17949238045882	2.05872160018995	0.745953982711986	Ccdc171	320226	GO:0003674,GO:0005575,GO:0008150	10090.ENSMUSP00000056520		coiled-coil domain containing 171	Ccdc171, 4930418J05Rik, 4930473A06Rik, A330015D16Rik; coiled-coil domain containing 171
ENSMUSG00000027048	5814.37376345072	0.637331269411531	0.242962888288779	2.62316304313117	0.00871175713519512	0.17949238045882	2.05989424026729	0.745953982711986	Abcb11	27413	GO:0055088,GO:0015722,GO:0015144,GO:0046581,GO:1904251,GO:0015126,GO:0006805,GO:0015125,GO:0055037,GO:0016021,GO:0045177,GO:0000166,GO:0005768,GO:0005794,GO:0005524,GO:0015721,GO:0120189,GO:0009986,GO:0005886,GO:0016887,GO:0006855,GO:0042632,GO:0042626,GO:0016020,GO:0006631,GO:0055085,GO:0055038,GO:0008206,GO:0016324,GO:0046618,GO:0000139,GO:0046691,GO:0031998,GO:0006869,GO:0015432,GO:0055091,GO:…	10090.ENSMUSP00000099771		ATP-binding cassette, sub-family B (MDR/TAP), member 11	Abcb11, ABC16, Bsep, Lith1, PFIC2, PGY4, SPGP; ATP-binding cassette, sub-family B (MDR/TAP), member 11
ENSMUSG00000079104	271.21140562838	0.571713443621751	0.218001703593634	2.62251823814851	0.00872825960664817	0.17949238045882	2.05907234490619	0.745953982711986	Prps1l3	328099	GO:0006164,GO:0042803,GO:0005524,GO:0007399,GO:0006144,GO:0005737,GO:0042802,GO:0034418,GO:0006015,GO:0002189,GO:0004749,GO:0046101	10090.ENSMUSP00000133736		phosphoribosyl pyrophosphate synthetase 1-like 3	Prps1l3, AU021838, AW536152, Gm5081; phosphoribosyl pyrophosphate synthetase 1-like 3
ENSMUSG00000000085	169.38515353238	-0.530949	0.202439991452312	-2.62275	0.00872242473026493	0.17949238045882	2.05936276958655	0.745953982711986	Scmh1	29871	GO:0045892,GO:0007275,GO:0042393,GO:0005634,GO:0003682,GO:0010369,GO:0007283,GO:0005515,GO:0006355,GO:0006338,GO:0009952	10090.ENSMUSP00000101908		sex comb on midleg homolog 1	Scmh1, Scml1, Scml3; sex comb on midleg homolog 1
ENSMUSG00000025007	36.7218	0.696738692788745	0.265781269242778	2.62147402175399	0.00875504345635368	0.179655379604368	2.05774169392002	0.745559773741759	Aldh18a1	56454	GO:0003824,GO:0004350,GO:0009266,GO:0016491,GO:0000166,GO:0005524,GO:0016620,GO:0042802,GO:0005739,GO:0016301,GO:0006592,GO:0016020,GO:0005737,GO:0004349,GO:0016740,GO:0008152,GO:0008652,GO:0016310,GO:0005743,GO:0006561,GO:0019240,GO:0031966,GO:0006536	10090.ENSMUSP00000025979		aldehyde dehydrogenase 18 family, member A1	Aldh18a1, 2810433K04Rik, Pycs; aldehyde dehydrogenase 18 family, member A1
ENSMUSG00000064339	9269.29173310887	-0.924114	0.352646204720833	-2.62051	0.00877976629810528	0.179693681027749	2.05651704409322	0.745467194694204	mt-Rnr2	17725	GO:0000027,GO:0006412,GO:0003735,GO:0005762			16S ribosomal RNA	mt-Rnr2; 16S ribosomal RNA
ENSMUSG00000059142	117.841088057682	-0.728481	0.278091896816051	-2.61957	0.00880411703971503	0.179693681027749	2.05531419267883	0.745467194694204	Zfp945	240041	GO:0006357,GO:0000978,GO:0005634,GO:0001228	10090.ENSMUSP00000086074	zf-C2H2	zinc finger protein 945	Zfp945, A630033E08Rik, C730040L01Rik; zinc finger protein 945
ENSMUSG00000027287	396.57612978296	0.528947669332366	0.201897028711937	2.61988832974386	0.00879585645153908	0.179693681027749	2.05572186694349	0.745467194694204	Snap23	20619	GO:0031410,GO:0030054,GO:0045202,GO:0006906,GO:0005654,GO:0016192,GO:0042582,GO:0005484,GO:0043005,GO:0005886,GO:0015031,GO:0005739,GO:0005912,GO:0005515,GO:0017157,GO:0006887,GO:0031201,GO:0031629,GO:0016020,GO:0042581,GO:0019905,GO:0098967,GO:0005737,GO:0099003,GO:0016082,GO:0061025,GO:0002553,GO:0065003	10090.ENSMUSP00000112138		synaptosomal-associated protein 23	Snap23, 23kDa, SNAP-23, Sndt, Syndet; synaptosomal-associated protein 23
ENSMUSG00000054855	187.749907108258	-0.458686	0.175064547010202	-2.6201	0.00879048084846026	0.179693681027749	2.05598736791585	0.745467194694204	Rnd1	223881	GO:0005102,GO:0007015,GO:0031410,GO:0003924,GO:0005525,GO:0005829,GO:0005856,GO:0007162,GO:0008360,GO:0000166,GO:0015629,GO:0005886,GO:0005912,GO:0007264,GO:0030865,GO:0016020,GO:0005938,GO:0005737,GO:0042995,GO:0016322,GO:0043231,GO:0007163,GO:0032956,GO:0016477,GO:0019901	10090.ENSMUSP00000003451		Rho family GTPase 1	Rnd1, A830014L09Rik, Arhs; Rho family GTPase 1
ENSMUSG00000048782	335.573252941942	0.522782065522813	0.199620253054537	2.61888289150694	0.00882182269037035	0.179814019121257	2.0544416753456	0.745176451703702	Insc	233752	GO:0060487,GO:0009786,GO:0045179,GO:0007399,GO:0030674,GO:0031647,GO:0032991,GO:0005938,GO:0005737,GO:0005886,GO:0008356,GO:0045176,GO:0030154,GO:0008093,GO:0019904,GO:0045177,GO:0000132,GO:0007275	10090.ENSMUSP00000112682		INSC spindle orientation adaptor protein	Insc, 3830422K02Rik, C730020D23; INSC spindle orientation adaptor protein
ENSMUSG00000085396	222.740075099597	-0.71605	0.273548838686346	-2.61763	0.00885427639087192	0.180234241079433	2.05284692541601	0.74416269782318	Firre	103012	GO:0010467,GO:0003674,GO:0005654,GO:0005634			functional intergenic repeating RNA element
ENSMUSG00000052062	67.2471974064611	-1.27999	0.489138741848912	-2.61682	0.00887535110533677	0.180422023938395	2.05181445741718	0.743710449659357	Pard3b	72823	GO:0051660,GO:0043296,GO:0007049,GO:0016020,GO:0030010,GO:0008104,GO:0030054,GO:0032991,GO:0005938,GO:0016324,GO:0051301,GO:0000226,GO:0005923,GO:0035091,GO:0005912,GO:0045197,GO:0005515,GO:0007155	10090.ENSMUSP00000074837		par-3 family cell polarity regulator beta	Pard3b, 1810008K04Rik, 2010002N16Rik, 2810455B10Rik, Als2cr19, PAR3B, PAR3L, PAR3beta; par-3 family cell polarity regulator beta
ENSMUSG00000030742	8.50076050884215	-2.14772	0.821668467459703	-2.61386	0.00895261516759273	0.180485281184568	2.04805008346006	0.743558209608548	Lat	16797	GO:0005887,GO:0002376,GO:0016021,GO:0045860,GO:0005794,GO:0006968,GO:0007165,GO:0007169,GO:0005886,GO:0005515,GO:0019722,GO:0016020,GO:0002250,GO:0002260,GO:0005911,GO:0035556,GO:0001772,GO:0006955,GO:0007229,GO:0010467,GO:0050863,GO:0030159,GO:0006954,GO:0043303,GO:0007265,GO:0008180,GO:0048872,GO:0019901	10090.ENSMUSP00000032997		linker for activation of T cells	Lat, p36-38, pp36; linker for activation of T cells
ENSMUSG00000056666	1687.48	-1.63152	0.624165278901909	-2.61393	0.00895082269592495	0.180485281184568	2.04813704559134	0.743558209608548	Retsat	67442	GO:0016491,GO:0016020,GO:0042572,GO:0031965,GO:0005640,GO:0005783,GO:0006629,GO:0051786,GO:0005789	10090.ENSMUSP00000068568		retinol saturase (all trans retinol 13,14 reductase)	Retsat, 0610039N19Rik, MMT-7, Ppsig; retinol saturase (all trans retinol 13,14 reductase)
ENSMUSG00000027983	665.410935818858	-1.16746	0.446401691809865	-2.61528	0.00891551503849151	0.180485281184568	2.0498535630984	0.743558209608548	Cyp2u1	71519	GO:0020037,GO:0004497,GO:0005783,GO:0006805,GO:0006629,GO:0016021,GO:0016712,GO:0016491,GO:0016705,GO:0008395,GO:0005739,GO:0006082,GO:0016020,GO:0005737,GO:0052869,GO:0005506,GO:0097267,GO:0046872,GO:0102033,GO:0005743,GO:0043231	10090.ENSMUSP00000101944		cytochrome P450, family 2, subfamily u, polypeptide 1	Cyp2u1, 8430436A10Rik; cytochrome P450, family 2, subfamily u, polypeptide 1
ENSMUSG00000020911	23.0994125837723	1.02832122010615	0.393461901765559	2.61352170436787	0.00896143915509874	0.180485281184568	2.04762223956463	0.743558209608548	Krt19	16669	GO:0016010,GO:1990357,GO:0043034,GO:0060706,GO:0016327,GO:0005856,GO:0007219,GO:0045214,GO:0044877,GO:0042383,GO:0030018,GO:0005882,GO:0005886,GO:0005515,GO:0030855,GO:0045109,GO:0071944,GO:0005198,GO:0008307	10090.ENSMUSP00000007317		keratin 19	Krt19, CK-19, EndoC, K19, Krt-1.19, Krt1-19; keratin 19
ENSMUSG00000030987	322.821258283344	0.765471108086676	0.292882021177846	2.61358175899046	0.0089598643416094	0.180485281184568	2.04769856579953	0.743558209608548	Stim1	20866	GO:0015279,GO:0006874,GO:0006816,GO:0005887,GO:0005246,GO:0014902,GO:0005783,GO:0032541,GO:0005856,GO:0045762,GO:0016021,GO:0033017,GO:0016529,GO:0030426,GO:0005874,GO:0002020,GO:0005886,GO:0042802,GO:0005515,GO:0051924,GO:0030176,GO:0006811,GO:0016020,GO:0032237,GO:2001256,GO:0044853,GO:0032991,GO:0070166,GO:0006812,GO:0005737,GO:0046872,GO:0002115,GO:0005509,GO:0005513,GO:0045766,GO:0051010	10090.ENSMUSP00000033289		stromal interaction molecule 1	Stim1, SIM; stromal interaction molecule 1
ENSMUSG00000034258	191.458055810517	0.75565916723127	0.289077499021004	2.61403661575322	0.00894794464718342	0.180485281184568	2.0482767111531	0.743558209608548	Flvcr2	217721	GO:0016020,GO:0097037,GO:0020037,GO:0005886,GO:0022857,GO:0005575,GO:0015232,GO:0016021	10090.ENSMUSP00000035569		feline leukemia virus subgroup C cellular receptor 2	Flvcr2, CCT, Mfsd7c; feline leukemia virus subgroup C cellular receptor 2
ENSMUSG00000018427	358.268626703867	-0.721906	0.276073296091645	-2.61491	0.00892520783893979	0.180485281184568	2.04938166179799	0.743558209608548	Ypel2	77864	GO:0005634,GO:0046872,GO:0003674,GO:0008150,GO:0005575	10090.ENSMUSP00000018571		yippee like 2	Ypel2, 6430570G24, E130113K08Rik; yippee like 2
ENSMUSG00000057054	290.616403139816	-0.772636	0.295771576235985	-2.61227	0.00899420768021129	0.180905952627341	2.04603708860169	0.742547142644475	Inca1	103844	GO:0008285,GO:0007049,GO:0045736,GO:0005634,GO:0005515,GO:0004861,GO:0004860,GO:0005737,GO:0042802,GO:2001235,GO:0016604,GO:0030332,GO:0005654,GO:0044877	10090.ENSMUSP00000073311		inhibitor of CDK, cyclin A1 interacting protein 1	Inca1; inhibitor of CDK, cyclin A1 interacting protein 1
ENSMUSG00000015568	2899.13031066755	1.09708463147698	0.420273934941093	2.61040369213178	0.00904354321051659	0.181658296732619	2.04366138199254	0.740744762167302	Lpl	16956	GO:0034371,GO:1900077,GO:0005102,GO:0042803,GO:0052740,GO:0050729,GO:0071813,GO:0055096,GO:0034372,GO:0031670,GO:0006629,GO:2000343,GO:0019433,GO:0042627,GO:0045600,GO:0009986,GO:0052739,GO:0071398,GO:0005886,GO:0017129,GO:0032722,GO:0042632,GO:0008201,GO:0070328,GO:0005515,GO:0016298,GO:0032760,GO:0016042,GO:1902494,GO:0010744,GO:0005615,GO:0016020,GO:0006631,GO:0006633,GO:0010890,GO:0004465,GO:…	10090.ENSMUSP00000015712		lipoprotein lipase	Lpl; lipoprotein lipase
ENSMUSG00000073985	9.91615033594216	-1.49108	0.571321692002874	-2.60988	0.0090574966317623	0.18169887182505	2.04299181879575	0.740647769233939	Gm10602
ENSMUSG00000098041	5.19885316943918	-2.19495	0.841598300833171	-2.60807	0.00910533692782117	0.181700996150728	2.04070397922807	0.740642691725657	Gm26981
ENSMUSG00000004113	8.30071065550606	2.15611982969209	0.826441499166406	2.60892008916163	0.00908284501510437	0.181700996150728	2.04177809632127	0.740642691725657	Cacna1b	12287	GO:0006816,GO:0001956,GO:0007269,GO:0005216,GO:0019233,GO:0098703,GO:0014070,GO:0043198,GO:0008016,GO:0005261,GO:0016021,GO:0048265,GO:0008217,GO:0043679,GO:0000166,GO:0005524,GO:0033574,GO:0043005,GO:0005886,GO:0008022,GO:0005515,GO:0051924,GO:0070509,GO:0043025,GO:0006811,GO:0051721,GO:0016020,GO:0055085,GO:0032991,GO:0005244,GO:0007626,GO:0005891,GO:0030425,GO:1904645,GO:0034765,GO:0008331,GO:…	10090.ENSMUSP00000037416		calcium channel, voltage-dependent, N type, alpha 1B subunit	Cacna1b, BIII, Cav2.2, Cchn1a, alpha(1B); calcium channel, voltage-dependent, N type, alpha 1B subunit
ENSMUSG00000113630	11.2381978150937	-1.45367	0.557161876013901	-2.60906	0.00907922188091986	0.181700996150728	2.04195137034492	0.740642691725657	4930404H11Rik	73815	GO:0003674,GO:0005575,GO:0008150			RIKEN cDNA 4930404H11 gene
ENSMUSG00000048076	4744.26068956181	0.336190242932033	0.128893746298521	2.60827427696459	0.0091000006701811	0.181700996150728	2.04095857569474	0.740642691725657	Arf1	11840	GO:0005770,GO:0007015,GO:0097061,GO:1902953,GO:0005778,GO:0030054,GO:1903725,GO:0005525,GO:0005829,GO:0045202,GO:0016192,GO:0000166,GO:0005794,GO:1902824,GO:1990583,GO:0070142,GO:0097212,GO:0043005,GO:0005886,GO:0015031,GO:0019003,GO:0060999,GO:0005515,GO:1990386,GO:0000287,GO:0012505,GO:0019904,GO:0060292,GO:0055108,GO:0098974,GO:0016020,GO:0034379,GO:0032991,GO:0005737,GO:0050714,GO:0000139,GO:…	10090.ENSMUSP00000079905		ADP-ribosylation factor 1	Arf1; ADP-ribosylation factor 1
ENSMUSG00000028480	127.676339349627	1.40455696204353	0.539210423440335	2.60484015327821	0.00919171313455822	0.183184586631916	2.0366035380646	0.737111071182998	Glipr2	384009	GO:0005615,GO:0016020,GO:0042803,GO:0005794,GO:0010718,GO:0005576,GO:0070374,GO:0000139,GO:0010634	10090.ENSMUSP00000030202		GLI pathogenesis-related 2	Glipr2, 5730414A08Rik, GAPR-1; GLI pathogenesis-related 2
ENSMUSG00000001095	32.8425896499119	-1.19281	0.458075246042631	-2.60397	0.00921509019003784	0.183410409455577	2.0355004098921	0.736576019588429	Slc13a2	20500	GO:0006811,GO:0016020,GO:0055085,GO:0098656,GO:0071422,GO:0006814,GO:0015293,GO:0022857,GO:0015141,GO:0016021	10090.ENSMUSP00000001122		solute carrier family 13 (sodium-dependent dicarboxylate transporter), member 2	Slc13a2, Nadc-1, Nadc1, mNaDC-1; solute carrier family 13 (sodium-dependent dicarboxylate transporter), member 2
ENSMUSG00000000031	323.521882930384	2.47906045419154	0.952665171063868	2.60223689234184	0.00926178518492132	0.183878555407847	2.03330529612178	0.735468916825497	H19	14955	GO:0008285,GO:0040015,GO:0010629,GO:0044030,GO:2000653,GO:0005844,GO:0040014,GO:0005737,GO:0010468			H19, imprinted maternally expressed transcript
ENSMUSG00000032125	66.6820361478217	-0.91839	0.352928239615289	-2.6022	0.00926276448166418	0.183878555407847	2.03325937833381	0.735468916825497	Robo4	74144	GO:0061028,GO:0098609,GO:0005515,GO:0030336,GO:0038023,GO:0030154,GO:0001525,GO:0016021,GO:0009897,GO:0007275	10090.ENSMUSP00000099959		roundabout guidance receptor 4	Robo4, 1200012D01Rik; roundabout guidance receptor 4
ENSMUSG00000115160	5.99067093525292	2.43559992750677	0.936484180089655	2.6007913206538	0.00930090118062334	0.184395210125223	2.03147496985352	0.73425036442774	Gm6532
ENSMUSG00000025190	2775.31480932469	-0.742175	0.285812989455976	-2.59671	0.00941202890595496	0.186139713807122	2.02631674770113	0.730160958157571	Got1	14718	GO:0006520,GO:0019551,GO:0005764,GO:0051902,GO:0003824,GO:0031406,GO:0005829,GO:0007219,GO:0060290,GO:0005654,GO:0006533,GO:0043679,GO:0032966,GO:0030170,GO:0006107,GO:0004609,GO:0055089,GO:0071260,GO:0004069,GO:0006532,GO:0006531,GO:1990267,GO:0019550,GO:0043648,GO:0030511,GO:0009058,GO:0008483,GO:0005737,GO:0016740,GO:0006114,GO:0047801,GO:0008652,GO:0051481	10090.ENSMUSP00000026196		glutamic-oxaloacetic transaminase 1, soluble	Got1, Got-1, cAspAT, cCAT; glutamic-oxaloacetic transaminase 1, soluble
ENSMUSG00000028567	661.233818540162	0.320073974282542	0.123263442348605	2.59666587419596	0.0094133442553188	0.186139713807122	2.02625605844238	0.730160958157571	Txndc12	66073	GO:0019153,GO:0016491,GO:0060548,GO:0005783,GO:0015035,GO:1902236,GO:0005788	10090.ENSMUSP00000030296		thioredoxin domain containing 12 (endoplasmic reticulum)	Txndc12, 0610040B21Rik, ERp16, ERp19; thioredoxin domain containing 12 (endoplasmic reticulum)
ENSMUSG00000103013	5.50755455687011	-2.21578	0.85372529577996	-2.59543	0.00944725440054291	0.186252397850218	2.02469438958035	0.729898127350597	Gm37503
ENSMUSG00000117098	29.6596502256983	0.946293902829679	0.364601467854942	2.59541989338936	0.00944754228348972	0.186252397850218	2.02468115567502	0.729898127350597	Gm49909
ENSMUSG00000076441	57959.1514220106	-0.550685	0.21220001218994	-2.59512	0.00945574041364894	0.186252397850218	2.02430445888956	0.729898127350597	Ass1	11898	GO:0071499,GO:0004055,GO:0005764,GO:0016874,GO:0000052,GO:0005783,GO:0005829,GO:0043204,GO:0010043,GO:0000050,GO:0010046,GO:0000166,GO:0005524,GO:0043209,GO:0043005,GO:0042802,GO:0005739,GO:0005515,GO:0070852,GO:0006531,GO:0045429,GO:0043025,GO:0015643,GO:0005737,GO:1903038,GO:0005634,GO:0008652,GO:0016597,GO:0051384,GO:0005741,GO:0007623,GO:0000053,GO:0006526	10090.ENSMUSP00000099904		argininosuccinate synthetase 1	Ass1, ASS, Ass-1, fold; argininosuccinate synthetase 1
ENSMUSG00000094145	24.8723396332004	-1.57822	0.608718037801996	-2.5927	0.00952268186032634	0.186254403361486	2.02124072460747	0.729893451019996	Vmn2r20	667180	GO:0004930,GO:0005887	10090.ENSMUSP00000129145		vomeronasal 2, receptor 20	Vmn2r20, EG667180; vomeronasal 2, receptor 20
ENSMUSG00000000058	87.7550835427264	0.864214580347388	0.333243121131195	2.59334559529334	0.009504720721598	0.186254403361486	2.02206063954034	0.729893451019996	Cav2	12390	GO:0060090,GO:0005901,GO:0019065,GO:0031410,GO:0042803,GO:0044794,GO:0045121,GO:0048471,GO:0005887,GO:0005783,GO:0005829,GO:0005811,GO:0000149,GO:0071711,GO:0031435,GO:0016050,GO:0019076,GO:0006906,GO:0005635,GO:0097110,GO:0042383,GO:0007029,GO:0008285,GO:0019901,GO:0050731,GO:0005794,GO:0006897,GO:0048741,GO:0009986,GO:0005886,GO:0043547,GO:0060161,GO:0007005,GO:0005515,GO:0031234,GO:0051480,GO:…	10090.ENSMUSP00000000058		caveolin 2	Cav2; caveolin 2
ENSMUSG00000100131	478.206509703237	-0.843989	0.325352445303193	-2.59408	0.00948455678517428	0.186254403361486	2.02298295895038	0.729893451019996	Gm28439
ENSMUSG00000035311	166.982734949001	0.621097198786947	0.23958637704543	2.59237276528946	0.009531643127206	0.186254403361486	2.02083222637453	0.729893451019996	Gnptab	432486	GO:0016256,GO:0016020,GO:0033299,GO:0005794,GO:0007040,GO:0046872,GO:0003976,GO:0009306,GO:0005509,GO:0046835,GO:0000139,GO:0016772,GO:0016740,GO:0016021	10090.ENSMUSP00000020251		N-acetylglucosamine-1-phosphate transferase, alpha and beta subunits	Gnptab, EG432486; N-acetylglucosamine-1-phosphate transferase, alpha and beta subunits
ENSMUSG00000030630	13236.9665206446	-0.483319	0.186281972597286	-2.59456	0.0094713247971249	0.186254403361486	2.0235892700104	0.729893451019996	Fah	14085	GO:1902000,GO:0046872,GO:0016787,GO:0006527,GO:0003824,GO:0004334,GO:0009072,GO:0006572,GO:0006629,GO:0006559	10090.ENSMUSP00000032865		fumarylacetoacetate hydrolase	Fah, swst; fumarylacetoacetate hydrolase
ENSMUSG00000047631	21301.7782147603	-0.405477	0.156432778912546	-2.59202	0.00954147081452507	0.186254403361486	2.02038467378681	0.729893451019996	Apof	103161	GO:0006869,GO:0005615,GO:0006641,GO:0008203,GO:0003674,GO:0034362,GO:0005576,GO:0034364,GO:0006629,GO:0008202,GO:0033344	10090.ENSMUSP00000050300		apolipoprotein F	Apof; apolipoprotein F
ENSMUSG00000020328	685.201141043535	0.330159885810114	0.127360608083159	2.59232340971974	0.00953301081964104	0.186254403361486	2.02076991406819	0.729893451019996	Nudcd2	52653	GO:0000776,GO:0072686,GO:0015630,GO:0051082,GO:0005694,GO:0045171,GO:0005829,GO:0005737,GO:0005856,GO:0006457,GO:0000775	10090.ENSMUSP00000020578		NudC domain containing 2	Nudcd2; NudC domain containing 2
ENSMUSG00000005125	357.516243237339	1.02398610698023	0.395153787746583	2.59136098079598	0.00955971569385188	0.18635492972735	2.01955502345898	0.729659114178896	Ndrg1	17988	GO:0048471,GO:0005829,GO:0005856,GO:0045296,GO:0008285,GO:0005874,GO:0015630,GO:0005813,GO:0007165,GO:0043209,GO:0005886,GO:0008017,GO:0005912,GO:0016020,GO:0055038,GO:0099173,GO:0005737,GO:0042127,GO:0032287,GO:0031267,GO:0043015,GO:0005634,GO:0045576	10090.ENSMUSP00000005256		N-myc downstream regulated gene 1	Ndrg1, CAP43, CMT4D, DRG1, HMSNL, NMSL, Ndr1, Ndrl, PROXY1, RTP, TDD5; N-myc downstream regulated gene 1
ENSMUSG00000035351	113.943967203168	0.555125420081123	0.214255430569979	2.59095145735319	0.00957109910986392	0.18635492972735	2.01903818657634	0.729659114178896	Nup37	69736	GO:0000776,GO:0007059,GO:0007049,GO:0051028,GO:0031080,GO:0005634,GO:0005694,GO:0003674,GO:0051301,GO:0005643,GO:0015031,GO:0000775,GO:0005654,GO:0005635	10090.ENSMUSP00000129728		nucleoporin 37	Nup37, 2410003L22Rik, 2810039M17Rik; nucleoporin 37
ENSMUSG00000052763	140.575598326145	0.44967334368659	0.173601250238566	2.59026558316049	0.00959019124973032	0.186406460132404	2.01817273194567	0.729539040741483	Zfp212	232784	GO:0000978,GO:0006357,GO:0042802,GO:0003700,GO:0005654	10090.ENSMUSP00000009411	zf-C2H2	Zinc finger protein 212	Zfp212, Znf212, mKIAA3011; Zinc finger protein 212
ENSMUSG00000028811	684.769447847151	0.389231716030608	0.150283843153159	2.58997712504551	0.00959823096964436	0.186406460132404	2.01780880351434	0.729539040741483	Yars	107271	GO:0004831,GO:0000166,GO:0004812,GO:0005524,GO:0006418,GO:0016874,GO:0005737,GO:0005829,GO:0006437,GO:0000049,GO:0016604,GO:0006412,GO:0003723	10090.ENSMUSP00000101669		tyrosyl-tRNA synthetase	Yars, Yars1; tyrosyl-tRNA synthetase
ENSMUSG00000087638	9.44434653023394	-1.85158	0.715508225103155	-2.58778	0.00965952531667423	0.187119506961427	2.01504421493174	0.727880935513854	Gm11773
ENSMUSG00000050043	811.868252307581	0.42752915320978	0.165206046461826	2.58785415162494	0.00965758621925624	0.187119506961427	2.0151314059499	0.727880935513854	Tmx2	66958	GO:0043227,GO:0016020,GO:0015036,GO:0044233,GO:0005783,GO:0042802,GO:0005739,GO:0016021,GO:0005789,GO:0007420	10090.ENSMUSP00000107294		thioredoxin-related transmembrane protein 2	Tmx2, 2310042M24Rik, Txndc14; thioredoxin-related transmembrane protein 2
ENSMUSG00000094796	7.75103302704899	-1.87847	0.726184287806268	-2.58677	0.0096881294753794	0.18743514535213	2.01376006577055	0.727148972672322	BC147527	625360		10090.ENSMUSP00000111141		cDNA sequence BC147527	cDNA sequence BC147527
ENSMUSG00000038092	1848.88005452354	-2.02474	0.783542654812036	-2.58409	0.00976364898133	0.188656496687475	2.01038784254978	0.724328234582044	Hsd3b5	15496	GO:0005758,GO:0005783,GO:0006629,GO:0016021,GO:0006694,GO:0016491,GO:0102176,GO:0016616,GO:0000253,GO:0005739,GO:0016020,GO:0008207,GO:0045171,GO:0005737,GO:0035634,GO:0051412,GO:0005730,GO:0008202,GO:0047024,GO:0005743,GO:0043231,GO:0021766,GO:0003854,GO:0004769	10090.ENSMUSP00000041442		hydroxy-delta-5-steroid dehydrogenase, 3 beta- and steroid delta-isomerase 5	Hsd3b5; hydroxy-delta-5-steroid dehydrogenase, 3 beta- and steroid delta-isomerase 5
ENSMUSG00000079015	53761.5843126332	-0.804832	0.311604533901585	-2.58286	0.00979841612507526	0.189088319290743	2.00884412060673	0.723335298358859	Serpina1c	20702	GO:1900004,GO:0005615,GO:0002020,GO:0005794,GO:0046687,GO:0004866,GO:0005576,GO:0010288,GO:0005783,GO:0043231,GO:0042802,GO:0043434,GO:0034097,GO:0030414,GO:0033986,GO:0010466,GO:0004867,GO:0010951	10090.ENSMUSP00000073695		serine (or cysteine) peptidase inhibitor, clade A, member 1C	Serpina1c, Pi3, Pi6, Skalp, Spi1-3, Spi1-6, Wap3; serine (or cysteine) peptidase inhibitor, clade A, member 1C
ENSMUSG00000057346	2128.73526531142	-1.04849	0.406210249998763	-2.58116	0.00984695807075908	0.189450820060341	2.0066979113419	0.722503510489753	Apol9a	223672	GO:0005615,GO:0043231,GO:0008150,GO:0005254,GO:0034364,GO:0008289,GO:0034361	10090.ENSMUSP00000086875		apolipoprotein L 9a	Apol9a; apolipoprotein L 9a
ENSMUSG00000018339	189.85970300143	0.698605284242663	0.270683612135192	2.58089242541121	0.00985452840455733	0.189450820060341	2.00636415435755	0.722503510489753	Gpx3	14778	GO:0016491,GO:0005615,GO:0008430,GO:0004601,GO:0006749,GO:0005576,GO:0004602,GO:0042744,GO:0042802,GO:0006979	10090.ENSMUSP00000081011		glutathione peroxidase 3	Gpx3, EGPx, GPx, GSHPx-3, GSHPx-P; glutathione peroxidase 3
ENSMUSG00000026750	1189.79375887718	0.443070216484394	0.171630143545814	2.58154079074183	0.00983603667692757	0.189450820060341	2.00717986051917	0.722503510489753	Psmb7	19177	GO:0019774,GO:0005634,GO:0016787,GO:0006508,GO:0005737,GO:0005829,GO:0005839,GO:0010498,GO:0051603,GO:0004298,GO:0016604,GO:0000502,GO:0005654,GO:0008233	10090.ENSMUSP00000028083		proteasome (prosome, macropain) subunit, beta type 7	Psmb7, MC14; proteasome (prosome, macropain) subunit, beta type 7
ENSMUSG00000024338	796.324435783726	-0.790592	0.306381247968951	-2.58042	0.00986804583400089	0.18947145758953	2.00576884201495	0.722456203875259	Psmb8	16913	GO:0005829,GO:0019882,GO:0002376,GO:0005654,GO:0008233,GO:1990111,GO:0005839,GO:0010498,GO:0005515,GO:0000502,GO:0051603,GO:0019774,GO:0004175,GO:0006508,GO:0052548,GO:0005737,GO:0030154,GO:0004298,GO:0045444,GO:0005634,GO:0016787	10090.ENSMUSP00000025196		proteasome (prosome, macropain) subunit, beta type 8 (large multifunctional peptidase 7)	Psmb8, Lmp-7, Lmp7; proteasome (prosome, macropain) subunit, beta type 8 (large multifunctional peptidase 7)
ENSMUSG00000048706	1781.61272906565	0.632757109926005	0.245285545112882	2.57967549467623	0.00988931957097732	0.189640780589044	2.00483358876033	0.722068265730129	Lurap1l	52829	GO:0043123,GO:0003674,GO:0008150,GO:0005575,GO:0009966	10090.ENSMUSP00000062628		leucine rich adaptor protein 1-like	Lurap1l, 1110029A09Rik, D4Bwg0951e, WI-13707, bM350F23.1; leucine rich adaptor protein 1-like
ENSMUSG00000027624	55.834911570796	1.04352610334293	0.404978223747412	2.57674621041793	0.00997351481690743	0.191014763021676	2.00115176279351	0.718933065992692	Epb41l1	13821	GO:0003779,GO:0005102,GO:0097060,GO:0005198,GO:0005515,GO:0032991,GO:0030866,GO:0005737,GO:0005829,GO:0005856,GO:0005886,GO:0008092,GO:0014069,GO:0031032	10090.ENSMUSP00000099425		erythrocyte membrane protein band 4.1 like 1	Epb41l1, 4.1N, Epb4.1l1, NBL1, mKIAA0338; erythrocyte membrane protein band 4.1 like 1
ENSMUSG00000034028	6.99627330167131	-2.77923	1.07948897198354	-2.57458	0.0100362856292127	0.19117631685141	1.99842698731102	0.718565909642597	Cd226	225825	GO:0002891,GO:0002729,GO:0016021,GO:0001816,GO:0009986,GO:0050862,GO:0005886,GO:0005515,GO:0007155,GO:0045954,GO:0005178,GO:0016020,GO:0002860,GO:0050839,GO:0033005,GO:0060369,GO:0032729,GO:0009897,GO:0019901	10090.ENSMUSP00000043551		CD226 antigen	Cd226, DNAM-1, DNAM1, Pta1, TLiSA1; CD226 antigen
ENSMUSG00000021356	5.4465443471369	1.91273295886611	0.743015032671506	2.57428568031644	0.0100447296388498	0.19117631685141	1.99806174810795	0.718565909642597	Irf4	16364	GO:0000978,GO:0032736,GO:0043011,GO:0005829,GO:0034122,GO:0003713,GO:0043565,GO:0000786,GO:0002376,GO:0005654,GO:0032733,GO:0042832,GO:0043966,GO:0032743,GO:0001228,GO:0005515,GO:1990837,GO:0000976,GO:0120162,GO:0003677,GO:0000981,GO:0032753,GO:0043388,GO:0006355,GO:0072540,GO:0006357,GO:0045893,GO:0005634,GO:0003700,GO:0000987,GO:0043967,GO:0045944	10090.ENSMUSP00000021784	IRF	interferon regulatory factor 4	Irf4, IRF-4, LSIRF, NF-EM5, Spip; interferon regulatory factor 4
ENSMUSG00000004880	137.568295812153	0.644311643470708	0.250163928440414	2.57555774522535	0.0100078560743483	0.19117631685141	1.99965894897469	0.718565909642597	Lbr	98386	GO:0005789,GO:0030223,GO:0005783,GO:0006629,GO:0016021,GO:0005635,GO:0006694,GO:0016628,GO:0016491,GO:0070087,GO:0016126,GO:0016627,GO:0005515,GO:0006695,GO:0003677,GO:0016020,GO:0031965,GO:0005643,GO:0005637,GO:0005737,GO:0008139,GO:0008202,GO:0050613,GO:0005634,GO:0005652,GO:0051087,GO:0008203,GO:0070402	10090.ENSMUSP00000005003		lamin B receptor	Lbr, C14SR, ic; lamin B receptor
ENSMUSG00000116138	567.546754918779	-0.503726	0.195674314129453	-2.57431	0.0100441049079935	0.19117631685141	1.99808875984554	0.718565909642597	C030006K11Rik	223665	GO:0003674,GO:0008150,GO:0005739			RIKEN cDNA C030006K11 gene	C030006K11Rik, 1110033I13Rik; RIKEN cDNA C030006K11 gene
ENSMUSG00000063354	2007.13444093254	-0.42457	0.164875270465031	-2.5751	0.01002114792043	0.19117631685141	1.99908252727579	0.718565909642597	Slc39a4	72027	GO:0046873,GO:0006811,GO:0031410,GO:0016020,GO:0005768,GO:0055085,GO:0005385,GO:0006882,GO:0034224,GO:0005887,GO:0016324,GO:0005886,GO:0030001,GO:0071578,GO:0016021,GO:0006829	10090.ENSMUSP00000073134		solute carrier family 39 (zinc transporter), member 4	Slc39a4, 1600025H15Rik, AWMS2, ZIP4; solute carrier family 39 (zinc transporter), member 4
ENSMUSG00000046470	50.456654830419	-1.38915	0.540282197701943	-2.57115	0.0101361081340742	0.192674634768306	1.99412876495756	0.71517545558451	Sox18	20672	GO:0000978,GO:0001570,GO:0001568,GO:0060214,GO:0043565,GO:0001946,GO:0000122,GO:0001944,GO:0005667,GO:0060956,GO:0001228,GO:0005515,GO:0048469,GO:0001525,GO:0001942,GO:0001701,GO:1990837,GO:0000976,GO:0003677,GO:0000981,GO:0009653,GO:0060836,GO:0000785,GO:0030154,GO:0007507,GO:0006355,GO:0045893,GO:0045892,GO:0048866,GO:0061028,GO:0005634,GO:0072091,GO:0022405,GO:0003700,GO:0035050,GO:0001945,GO:…	10090.ENSMUSP00000062759	HMG	SRY (sex determining region Y)-box 18	Sox18, Ra, Ragl; SRY (sex determining region Y)-box 18
ENSMUSG00000054021	337.985602250503	-0.570427	0.221907127311696	-2.57057	0.0101531912470909	0.192758715621205	1.99339743330035	0.714985976127219	Sirt5	68346	GO:1904229,GO:0005758,GO:0005829,GO:0036048,GO:0036055,GO:0036047,GO:0005759,GO:0036049,GO:0036054,GO:0010667,GO:0036046,GO:0005739,GO:0005515,GO:0061697,GO:2000378,GO:0070403,GO:0061698,GO:0010566,GO:0008270,GO:0005737,GO:0016740,GO:0005634,GO:0046872,GO:0005743,GO:0002931	10090.ENSMUSP00000071048		sirtuin 5	Sirt5, 0610012J09Rik, 1500032M05Rik; sirtuin 5
ENSMUSG00000052688	37.1294710116461	1.56241170749151	0.60792703655336	2.57006452015952	0.0101679575690619	0.192798657467667	1.99276627476333	0.714895994584713	Rab7b	226421	GO:0005770,GO:0031410,GO:0005764,GO:0003924,GO:0005525,GO:0090385,GO:0071346,GO:0051092,GO:0034144,GO:0000166,GO:0005768,GO:0005794,GO:0015031,GO:0034499,GO:0016020,GO:0034164,GO:0045335,GO:0032755,GO:0008333,GO:0045654,GO:0005802	10090.ENSMUSP00000065456		RAB7B, member RAS oncogene family	Rab7b, 5430435G22Rik; RAB7B, member RAS oncogene family
ENSMUSG00000068086	30660.8999697956	-0.68493	0.266619622495076	-2.56894	0.0102009551029285	0.192895073763819	1.99135916387411	0.714678863411112	Cyp2d9	13105	GO:0020037,GO:0004497,GO:0005783,GO:0006805,GO:0016712,GO:0016491,GO:0062189,GO:0016705,GO:0008395,GO:0070330,GO:0005739,GO:0006082,GO:0016020,GO:0005737,GO:0019369,GO:0005506,GO:0046872,GO:0062187,GO:0043231,GO:0062188	10090.ENSMUSP00000086530		cytochrome P450, family 2, subfamily d, polypeptide 9	Cyp2d9, Cyp2d, P450-2D; cytochrome P450, family 2, subfamily d, polypeptide 9
ENSMUSG00000020009	529.795182071171	0.599417381563422	0.233361961223264	2.56861648925697	0.010210538807177	0.192895073763819	1.9909513397143	0.714678863411112	Ifngr1	15979	GO:0010628,GO:0005887,GO:0005783,GO:0016021,GO:1904783,GO:0019221,GO:0001774,GO:0005886,GO:0031982,GO:1902004,GO:0014069,GO:0032760,GO:0019955,GO:0016020,GO:1900222,GO:0051607,GO:0030425,GO:0004896,GO:0048143	10090.ENSMUSP00000020188		interferon gamma receptor 1	Ifngr1, CD119, IFN-gammaR, Ifgr, Ifngr, Nktar; interferon gamma receptor 1
ENSMUSG00000038150	1332.38031253876	-0.561709	0.218682863445446	-2.5686	0.0102110488279021	0.192895073763819	1.99092964706331	0.714678863411112	Ormdl3	66612	GO:0005783,GO:0006672,GO:0042552,GO:0016021,GO:2000303,GO:1900060,GO:0006940,GO:0010508,GO:0016020,GO:0003674,GO:0002903,GO:0061744,GO:1904221,GO:0006686,GO:1900182,GO:0090156,GO:0090153,GO:0035339,GO:0005789	10090.ENSMUSP00000053056		ORM1-like 3 (S. cerevisiae)	Ormdl3, 2810011N17Rik; ORM1-like 3 (S. cerevisiae)
ENSMUSG00000020974	18.0967248853644	1.25961000023583	0.490721372954922	2.56685375786871	0.0102625884196268	0.193149779081877	1.9887430880951	0.714105784250078	Pole2	18974	GO:0003677,GO:0005634,GO:0006261,GO:0006260,GO:0043231,GO:0042276,GO:0016604,GO:0008622,GO:0005654	10090.ENSMUSP00000021359		polymerase (DNA directed), epsilon 2 (p59 subunit)	Pole2; polymerase (DNA directed), epsilon 2 (p59 subunit)
ENSMUSG00000100826	32.897559033531	-1.10246	0.429412568112951	-2.56736	0.0102476150016662	0.193149779081877	1.98937719920723	0.714105784250078	Snhg14	16353	GO:0003674,GO:0005575,GO:0008150			imprinted gene in the Prader-Willi syndrome region
ENSMUSG00000012405	4320.8304293047	0.474338775980175	0.18478010177742	2.56704467319511	0.0102569397247074	0.193149779081877	1.98898219662412	0.714105784250078	Rpl15	66480	GO:0016020,GO:0003723,GO:0005634,GO:0031672,GO:0003735,GO:0005829,GO:0005840,GO:0002181,GO:0006412,GO:0022625,GO:0022626	10090.ENSMUSP00000079163		ribosomal protein L15	Rpl15, 2510008H07Rik; ribosomal protein L15
ENSMUSG00000006998	2947.78313115294	0.337629519099318	0.13155982067829	2.56635739816749	0.010277287390403	0.193187626921329	1.98812149884631	0.714020692267665	Psmd2	21762	GO:0005838,GO:0005634,GO:0042176,GO:0030234,GO:0022624,GO:0005515,GO:0000502,GO:0008540,GO:0043161,GO:0034515	10090.ENSMUSP00000007212		proteasome (prosome, macropain) 26S subunit, non-ATPase, 2	Psmd2, 9430095H01Rik, TEG-190, Tex190; proteasome (prosome, macropain) 26S subunit, non-ATPase, 2
ENSMUSG00000027255	707.536623547615	0.737139039116298	0.287651733792202	2.56260940755811	0.0103888849840541	0.19504459034181	1.98343106180356	0.709866090557427	Arfgap2	77038	GO:0016192,GO:0005096,GO:0016020,GO:0005794,GO:0046872,GO:0005886,GO:0005737,GO:0005829,GO:0015031,GO:0048205	10090.ENSMUSP00000028691		ADP-ribosylation factor GTPase activating protein 2	Arfgap2, 2310032E02Rik, Zfp289; ADP-ribosylation factor GTPase activating protein 2
ENSMUSG00000044678	9.2909604135807	2.56882940216098	1.00294457058656	2.56128751029445	0.0104285013535484	0.195066783303597	1.98177809815526	0.709816677587169	Ly6k	76486	GO:0031410,GO:0016020,GO:0001669,GO:0005576,GO:0009986,GO:0030317,GO:0005737,GO:0005886,GO:0007339,GO:0005515,GO:0031225	10090.ENSMUSP00000052599		lymphocyte antigen 6 complex, locus K	Ly6k, 2410015A16Rik, 3110035B01Rik, mLy-6K; lymphocyte antigen 6 complex, locus K
ENSMUSG00000072421	8.75799111788885	1.49716153789542	0.584492037959082	2.56147464920682	0.0104228847713702	0.195066783303597	1.98201206348414	0.709816677587169	Gm10357
ENSMUSG00000040102	176.607869154713	-0.519173	0.202662311416098	-2.56177	0.010414159157468	0.195066783303597	1.98237578937572	0.709816677587169	Klhl42	232539	GO:0031463,GO:0007049,GO:0051301,GO:0004842,GO:0005737,GO:0005856,GO:0000209,GO:0032886,GO:0043161	10090.ENSMUSP00000042558		kelch-like 42	Klhl42, A330079N23Rik, C230080I20Rik, Ctb9, Klhdc5, mKIAA1340; kelch-like 42
ENSMUSG00000108314	4.81331348247994	-2.2503	0.878729976607096	-2.56086	0.010441431230394	0.19506899621347	1.9812399675349	0.70981175081758	Prkcz2
ENSMUSG00000028678	106.188694263553	0.755065306417861	0.295078679827668	2.5588609345102	0.010501574167701	0.195952167006637	1.97874559606297	0.707849929359542	Kif2c	73804	GO:0000776,GO:0007049,GO:0005856,GO:0007018,GO:0007080,GO:0000775,GO:0007059,GO:0000166,GO:0005874,GO:0015630,GO:0005524,GO:0005813,GO:0051301,GO:0008017,GO:0016887,GO:0051010,GO:0003777,GO:0005694,GO:0005819,GO:0005737,GO:0007019,GO:0005871,GO:0051310,GO:0030951,GO:0005634,GO:0035371,GO:0051983,GO:0051315	10090.ENSMUSP00000064261		kinesin family member 2C	Kif2c, 4930402F02Rik, ESTM5, Knsl6, MCAK; kinesin family member 2C
ENSMUSG00000003477	5823.43675513379	-1.15238	0.450438465067597	-2.55835	0.0105169959773516	0.19599973164156	1.97810829219426	0.707744523269387	Inmt	21743	GO:0098615,GO:0102707,GO:0008170,GO:0030748,GO:0008168,GO:0004790,GO:0032259,GO:0005737,GO:0005829,GO:0009636,GO:0016740,GO:0009308	10090.ENSMUSP00000003569		indolethylamine N-methyltransferase	Inmt, Temt; indolethylamine N-methyltransferase
ENSMUSG00000109628	1591.58655342964	-0.732926	0.286602940051734	-2.55729	0.0105491788935754	0.196359166055719	1.97678134281815	0.706948821032182	BC024386	212965	GO:0003674,GO:0005575,GO:0008150			cDNA sequence BC023486
ENSMUSG00000020978	748.294974461777	0.322970152729242	0.126322	2.55671749208161	0.0105664993331314	0.196441414952697	1.97606887003564	0.706766946338768	Klhdc2	69554	GO:0016567,GO:0005634,GO:0031462,GO:0140627,GO:0031965,GO:0005515,GO:0016604,GO:1990756,GO:0005654,GO:0043161	10090.ENSMUSP00000021362		kelch domain containing 2	Klhdc2, 2310022K15Rik, D12Ertd522e, HCLP-1, LCP; kelch domain containing 2
ENSMUSG00000002332	1191.88230371001	0.39268677889972	0.15370933494034	2.55473604808802	0.0106268348563392	0.197322179905635	1.97359606841322	0.704824095339641	Dhrs1	52585	GO:0016491,GO:0005743,GO:0005783,GO:0004090,GO:0008150,GO:0016616,GO:0005739	10090.ENSMUSP00000002403		dehydrogenase/reductase (SDR family) member 1	Dhrs1, 1110029G07Rik, D14Ertd484e; dehydrogenase/reductase (SDR family) member 1
ENSMUSG00000035919	68.7100220271157	0.631139658760032	0.247274101393595	2.5523888478536	0.0106987040587734	0.198414699146021	1.97066882551195	0.702426157174098	Bbs9	319845	GO:0005929,GO:0045444,GO:0016020,GO:0061512,GO:0035869,GO:0060271,GO:0005737,GO:0005856,GO:0005886,GO:0015031,GO:0034451,GO:0005515,GO:0000242,GO:0034464,GO:0042995,GO:0060170,GO:0036064,GO:0030030	10090.ENSMUSP00000116629		Bardet-Biedl syndrome 9 (human)	Bbs9, E130103I17Rik; Bardet-Biedl syndrome 9 (human)
ENSMUSG00000047497	20.9764372141474	1.26289713041879	0.494896223738912	2.55184232540244	0.0107154999976003	0.198484431829028	1.96998755946746	0.702273551550218	Adamts12	239337	GO:2001113,GO:1901509,GO:0032331,GO:0043931,GO:0008233,GO:0006029,GO:0051603,GO:0071356,GO:0071347,GO:1902203,GO:0005576,GO:0050727,GO:0071773,GO:1902548,GO:0030198,GO:0002062,GO:0030199,GO:0008237,GO:0030167,GO:0046872,GO:0016787,GO:0004222,GO:0007160,GO:0031012,GO:0016477,GO:0001503	10090.ENSMUSP00000057796		a disintegrin-like and metallopeptidase (reprolysin type) with thrombospondin type 1 motif, 12	Adamts12, ADAMTS-12; a disintegrin-like and metallopeptidase (reprolysin type) with thrombospondin type 1 motif, 12
ENSMUSG00000028484	402.339686272467	0.380954044860029	0.149342400070231	2.55087667454707	0.010745234068239	0.198552104275494	1.96878411963858	0.702125505878403	Psip1	101739	GO:0006357,GO:0000395,GO:0003677,GO:0034399,GO:0005634,GO:0003682,GO:0000791,GO:0009408,GO:0000792,GO:0097100,GO:0003712,GO:0003713,GO:0006979,GO:0003690,GO:0005654,GO:0045944,GO:0140297	10090.ENSMUSP00000030207		PC4 and SFRS1 interacting protein 1	Psip1, Dfs70, Ledgfa, Ledgfb, Psip2; PC4 and SFRS1 interacting protein 1
ENSMUSG00000027002	1884.36694711128	0.357669524330375	0.140197709442377	2.55117951465093	0.0107359012087157	0.198552104275494	1.96916149351516	0.702125505878403	Nckap1	50884	GO:0000902,GO:0031941,GO:0048812,GO:0001756,GO:0030031,GO:0016021,GO:0045175,GO:0031209,GO:0048339,GO:0007492,GO:0010592,GO:0005886,GO:0042074,GO:0005515,GO:0030027,GO:0048570,GO:0030838,GO:0001701,GO:0050821,GO:0016020,GO:0030950,GO:0010172,GO:0001726,GO:0005737,GO:0045176,GO:0098794,GO:0042995,GO:0007354,GO:0016601,GO:0031267,GO:0030032,GO:0030866,GO:0048617,GO:0030903,GO:0032880,GO:0008078,GO:…	10090.ENSMUSP00000028386		NCK-associated protein 1	Nckap1, H19, Hem-2, Hem2, Nap1, mKIAA0587, mh19, p125Nap1; NCK-associated protein 1
ENSMUSG00000008668	1066.68932781812	1.1459017168779	0.449358065984818	2.55008600850756	0.0107696346489649	0.198761766260775	1.96779902953673	0.701667152629363	Rps18	20084	GO:0003723,GO:0015935,GO:0005634,GO:0005515,GO:0003735,GO:0022627,GO:0045202,GO:0005737,GO:0005829,GO:0019843,GO:0005840,GO:0014069,GO:0006412,GO:0022626,GO:0003676	10090.ENSMUSP00000008812		ribosomal protein S18	Rps18, H-2Ke3, H2-Ke3, Ke-3, ke3; ribosomal protein S18
ENSMUSG00000095079	94.9740012284018	2.12888521088735	0.835799878504289	2.54712313992807	0.0108615098561205	0.198832365137916	1.96410979936931	0.701512921464101	Igha	238447	GO:0050871,GO:0016064,GO:0034987,GO:0042742,GO:0006911,GO:0045087,GO:0006910,GO:0002385,GO:0003823,GO:0050853,GO:0006958,GO:0002455,GO:0042571,GO:0009897			immunoglobulin heavy constant alpha
ENSMUSG00000096727	785.494596345148	-0.995383	0.390529112985733	-2.54881	0.0108092673869774	0.198832365137916	1.96620373995742	0.701512921464101	Psmb9	16912	GO:0070628,GO:0005829,GO:0019882,GO:0002376,GO:0005654,GO:0008233,GO:1990111,GO:0005839,GO:0010498,GO:0000502,GO:0051603,GO:0019774,GO:0004175,GO:0006508,GO:0005737,GO:0009617,GO:0004298,GO:0005634,GO:0016787,GO:2000116	10090.ENSMUSP00000133499		proteasome (prosome, macropain) subunit, beta type 9 (large multifunctional peptidase 2)	Psmb9, Lmp-2, Lmp2, Ring12; proteasome (prosome, macropain) subunit, beta type 9 (large multifunctional peptidase 2)
ENSMUSG00000042579	43.5490960108581	-0.71009	0.278676240752821	-2.54808	0.0108317230564733	0.198832365137916	1.96530245247937	0.701512921464101	4632404H12Rik	74034	GO:0003674,GO:0005575,GO:0008150	10090.ENSMUSP00000042458		RIKEN cDNA 4632404H12 gene
ENSMUSG00000022550	664.025520181354	-0.63884	0.250819029738829	-2.54702	0.0108648711279881	0.198832365137916	1.96397542063067	0.701512921464101	Adck5	268822	GO:0016020,GO:0003674,GO:0016310,GO:0004674,GO:0008150,GO:0005739,GO:0016740,GO:0016021,GO:0016301	10090.ENSMUSP00000125055		aarF domain containing kinase 5	Adck5, A230108P17; aarF domain containing kinase 5
ENSMUSG00000028207	613.007884380198	0.574306134070031	0.225431030884479	2.54759130460762	0.010846946414324	0.198832365137916	1.96469250532313	0.701512921464101	Asph	65973	GO:0090316,GO:0042264,GO:0032541,GO:0005783,GO:0016021,GO:0016529,GO:0008285,GO:0016491,GO:0060325,GO:0018193,GO:0031647,GO:0051213,GO:1901879,GO:0005886,GO:0035108,GO:0005515,GO:0051480,GO:0030176,GO:0031585,GO:0033198,GO:0045862,GO:0016020,GO:0032237,GO:0055074,GO:0005737,GO:0045893,GO:0071277,GO:0010524,GO:0046872,GO:0062101,GO:0007389,GO:0097202,GO:0005509,GO:0060021,GO:0070588	10090.ENSMUSP00000077273		aspartate-beta-hydroxylase	Asph, 2310005F16Rik, 3110001L23Rik, BAH, cI-37; aspartate-beta-hydroxylase
ENSMUSG00000038416	515.624922402324	0.446985855402642	0.175412922614583	2.54819228104852	0.0108282769704501	0.198832365137916	1.96544064418342	0.701512921464101	Cdc16	69957	GO:0007049,GO:0072686,GO:0016567,GO:0005634,GO:0005680,GO:0005813,GO:0031145,GO:0051301,GO:0005737,GO:0070979,GO:0005515,GO:0007091,GO:0045842	10090.ENSMUSP00000047950		CDC16 cell division cycle 16	Cdc16, 2700071J12Rik, 2810431D22Rik, APC6; CDC16 cell division cycle 16
ENSMUSG00000037072	4396.84672795543	0.325674527418732	0.127741907229237	2.54947287450703	0.0107885903483108	0.198832365137916	1.96703529710986	0.701512921464101	Selenof	93684	GO:0051084,GO:0016491,GO:0008430,GO:0008379,GO:0005783,GO:0005515,GO:0005788,GO:0035092	10090.ENSMUSP00000046910		selenoprotein F	Selenof, 9430015P09Rik, Sep15; selenoprotein F
ENSMUSG00000034295	12.4288755521764	2.05189795553859	0.806187963253746	2.54518555109307	0.0109219684142028	0.199397950928839	1.96169908375701	0.700279308937457	Fhod3	225288	GO:0030837,GO:0003779,GO:0051639,GO:0030866,GO:0055003,GO:0005737,GO:0005856,GO:0005865,GO:0030017,GO:0051015,GO:0045214	10090.ENSMUSP00000041361		formin homology 2 domain containing 3	Fhod3, A930009H06Rik, FHOS2, mKIAA1695; formin homology 2 domain containing 3
ENSMUSG00000028019	126.052891384647	0.888903109813203	0.349225108451758	2.54535853322241	0.0109165587227395	0.199397950928839	1.96191424471403	0.700279308937457	Pdgfc	54635	GO:0031954,GO:0007171,GO:0042803,GO:0048146,GO:0005829,GO:0014068,GO:0008083,GO:0048008,GO:0043406,GO:0008284,GO:0009986,GO:0005886,GO:0051781,GO:0005161,GO:0050730,GO:0007275,GO:0005615,GO:0016020,GO:0070851,GO:0120162,GO:0048565,GO:0005576,GO:0005737,GO:0070374,GO:0048568,GO:0060348,GO:0030335,GO:0005634,GO:0071230,GO:0009887	10090.ENSMUSP00000029652		platelet-derived growth factor, C polypeptide	Pdgfc, 1110064L01Rik, PDGF-C, SCDGF, VEGF-E; platelet-derived growth factor, C polypeptide
ENSMUSG00000097316	5.66086108217806	-1.8154	0.713399538842295	-2.54472	0.0109364601154917	0.19942340325566	1.96112322654781	0.700223876574124	Gm10516	100038712	GO:0003674,GO:0005575,GO:0008150			predicted gene 10516
ENSMUSG00000063286	49.8404542179749	-1.39119	0.547299792347356	-2.54191	0.0110249414418869	0.199881652919836	1.95762370857513	0.699227067819627	Gvin-ps7
ENSMUSG00000091387	58.322051520265	1.32221868493183	0.519885779663884	2.54328688464352	0.010981502412741	0.199881652919836	1.95933823867223	0.699227067819627	Gcnt4	218476	GO:0016020,GO:0005794,GO:0016021,GO:0008375,GO:0048872,GO:0060993,GO:0002121,GO:0048729,GO:0016740,GO:0003829,GO:0016757,GO:0042403	10090.ENSMUSP00000130496		glucosaminyl (N-acetyl) transferase 4, core 2 (beta-1,6-N-acetylglucosaminyltransferase)	Gcnt4, C2gnt3, Gm279, Gm73; glucosaminyl (N-acetyl) transferase 4, core 2 (beta-1,6-N-acetylglucosaminyltransferase)
ENSMUSG00000008540	48656.2823133417	-0.677868	0.266684550434013	-2.54183	0.011027228980209	0.199881652919836	1.95753360721504	0.699227067819627	Mgst1	56615	GO:0005778,GO:0005783,GO:0016021,GO:0045177,GO:0032496,GO:0006749,GO:0042802,GO:0004364,GO:0005739,GO:0016020,GO:0034635,GO:0010243,GO:0016740,GO:0043295,GO:0005634,GO:0005741,GO:0004602,GO:0005743,GO:0043231,GO:0009410,GO:0071449	10090.ENSMUSP00000008684		microsomal glutathione S-transferase 1	Mgst1, 1500002K10Rik, Gst; microsomal glutathione S-transferase 1
ENSMUSG00000042726	785.994932733854	-0.522299	0.205474142019065	-2.54192	0.0110245746219528	0.199881652919836	1.95763815858598	0.699227067819627	Trafd1	231712	GO:0046872,GO:0005515,GO:0008270,GO:0045824	10090.ENSMUSP00000047475		TRAF type zinc finger domain containing 1	Trafd1, 1110008K06Rik, Fln29; TRAF type zinc finger domain containing 1
ENSMUSG00000031479	533.942412443233	0.347811944650411	0.136822001792737	2.54207612878876	0.0110196169008736	0.199881652919836	1.95783350355399	0.699227067819627	Vps36	70160	GO:0005770,GO:0016020,GO:0005768,GO:0005634,GO:0031902,GO:0032509,GO:0005764,GO:0000814,GO:0016197,GO:0005737,GO:0005829,GO:0008022,GO:0015031,GO:0043130,GO:0008289,GO:0032266,GO:0043328	10090.ENSMUSP00000033866		vacuolar protein sorting 36	Vps36, 1700010A24Rik, 2210415M20Rik, 2810408E15Rik, Eap45; vacuolar protein sorting 36
ENSMUSG00000037798	31039.3515435014	-0.591606	0.232903843078362	-2.54013	0.0110810674800168	0.200142744306922	1.95541840040633	0.698660149573781	Mat1a	11720	GO:0051289,GO:0004478,GO:0000287,GO:0000166,GO:0005524,GO:0006556,GO:0016597,GO:0046872,GO:0043531,GO:0048269,GO:0005829,GO:0006730,GO:0009087,GO:0042802,GO:0065003,GO:0016740,GO:0016363	10090.ENSMUSP00000044288		methionine adenosyltransferase I, alpha	Mat1a, AdoMet, Ams, MAT, MATA1, SAMS, SAMS1; methionine adenosyltransferase I, alpha
ENSMUSG00000022323	15104.7019028089	-0.525409	0.206840619129635	-2.54016	0.0110800424011299	0.200142744306922	1.95545857764536	0.698660149573781	Rida	15473	GO:0003729,GO:0005829,GO:0017148,GO:0005759,GO:0006629,GO:0003723,GO:0120241,GO:0046914,GO:0120242,GO:0061157,GO:0042802,GO:1901565,GO:0005739,GO:0016892,GO:0036041,GO:0005777,GO:0005737,GO:0050680,GO:0043167,GO:0019239,GO:0005634,GO:0016787,GO:0006402	10090.ENSMUSP00000022946		reactive intermediate imine deaminase A homolog	Rida, HR12, HRP12, Hrsp12; reactive intermediate imine deaminase A homolog
ENSMUSG00000034807	626.941258207676	0.510433193511599	0.200917960229299	2.54050555226154	0.0110692336115603	0.200142744306922	1.95588244685319	0.698660149573781	Colgalt1	234407	GO:0005783,GO:1904028,GO:0050211,GO:0016740,GO:0016757,GO:0005788	10090.ENSMUSP00000047923		collagen beta(1-O)galactosyltransferase 1	Colgalt1, 2810024B22Rik, Glt25d1; collagen beta(1-O)galactosyltransferase 1
ENSMUSG00000022557	452.280852142009	0.536643833429927	0.211358912955732	2.53901681232777	0.0111164481129509	0.200543885032927	1.95403395478246	0.697790575950822	Bop1	12181	GO:0042273,GO:0005654,GO:0000463,GO:0005634,GO:0005694,GO:1901796,GO:1990904,GO:0000027,GO:0000448,GO:0006364,GO:0008283,GO:0042254,GO:0030687,GO:0043021,GO:0005515,GO:0070545,GO:0005730,GO:0051726	10090.ENSMUSP00000023217		block of proliferation 1	Bop1, Erb1p, Kiaa0124, mKIAA0124; block of proliferation 1
ENSMUSG00000022885	2048.79298277784	0.693758628472649	0.273307480654332	2.53838141133827	0.0111366538874101	0.200610349257522	1.95324527743207	0.697646665984118	St6gal1	20440	GO:1990743,GO:0042803,GO:0003835,GO:0097503,GO:0008373,GO:2000110,GO:0005797,GO:0005783,GO:0050922,GO:0016021,GO:0005794,GO:0006054,GO:0016020,GO:0006486,GO:0005576,GO:0018279,GO:0000139,GO:0016740,GO:0000138,GO:1900024,GO:0032946,GO:0016757	10090.ENSMUSP00000023601		beta galactoside alpha 2,6 sialyltransferase 1	St6gal1, Siat1, St6Gal-I, St6gal, St6galI; beta galactoside alpha 2,6 sialyltransferase 1
ENSMUSG00000029169	742.226786018469	0.525074603915663	0.206884519672551	2.53800818324508	0.0111485377572747	0.200610349257522	1.95278209096481	0.697646665984118	Dhx15	13204	GO:0016607,GO:0003725,GO:0000166,GO:0006397,GO:0005634,GO:0005689,GO:0004386,GO:0005524,GO:0008380,GO:0016787,GO:0071008,GO:0005681,GO:0005622,GO:0003724,GO:0005515,GO:0003723,GO:0003676	10090.ENSMUSP00000031061		DEAH (Asp-Glu-Ala-His) box polypeptide 15	Dhx15, DBP1, DEAH9, Ddx15, HRH2, mDEAH9; DEAH (Asp-Glu-Ala-His) box polypeptide 15
ENSMUSG00000070934	602.651440161867	0.471197973843809	0.185683137117957	2.53764548120746	0.011160097259777	0.200610349257522	1.95233202052385	0.697646665984118	Rraga	68441	GO:0042803,GO:0003924,GO:0005764,GO:0034613,GO:0005525,GO:0034198,GO:0010507,GO:0005654,GO:0033209,GO:0000166,GO:0031625,GO:1990130,GO:0005515,GO:1990131,GO:0042268,GO:0010506,GO:0045918,GO:0006915,GO:0008219,GO:0005737,GO:0009267,GO:0005634,GO:1904263,GO:0016787,GO:0071230,GO:0051219,GO:0032008,GO:0046982	10090.ENSMUSP00000088591		Ras-related GTP binding A	Rraga, 1300010C19Rik, FIP-1, RAGA; Ras-related GTP binding A
ENSMUSG00000039512	388.373763577299	-0.394623	0.155532007798902	-2.53725	0.011172834373465	0.200610349257522	1.9518366391847	0.697646665984118	Uhrf1bp1	224648	GO:0042802,GO:0005575,GO:0008150,GO:0042826	10090.ENSMUSP00000110499		UHRF1 (ICBP90) binding protein 1	Bltp3a, 1110020K19Rik, F830021D11Rik, Uhrf1bp1, mKIAA4127; bridge-like lipid transfer protein family member 3A
ENSMUSG00000032596	260.345073826451	-0.750475	0.296001007369591	-2.53538	0.0112325889934294	0.201246075671454	1.94952013189788	0.696272579684814	Uba7	74153	GO:0019941,GO:0005634,GO:0006974,GO:0006464,GO:0004839,GO:0004842,GO:0005737,GO:0032446,GO:0032020,GO:0019782	10090.ENSMUSP00000035216		ubiquitin-like modifier activating enzyme 7	Uba7, 1300004C08Rik, Ube1l; ubiquitin-like modifier activating enzyme 7
ENSMUSG00000026662	675.887642512469	0.355204968616164	0.140102980101485	2.53531344129059	0.011234675181974	0.201246075671454	1.94943947942781	0.696272579684814	Sephs1	109079	GO:0000166,GO:0016020,GO:0042803,GO:0005634,GO:0005524,GO:0046872,GO:0016310,GO:0031965,GO:0005737,GO:0005886,GO:0042802,GO:0016260,GO:0016740,GO:0046982,GO:0004756,GO:0016301	10090.ENSMUSP00000027973		selenophosphate synthetase 1	Sephs1, 1110046B24Rik, SELD, SPS, SPS1; selenophosphate synthetase 1
ENSMUSG00000093880	6.32212436594155	-2.00388	0.790657052406095	-2.53445	0.0112624181966918	0.201304703614432	1.94836835045056	0.696146077421691	Tmem181c-ps
ENSMUSG00000039485	12.5660773571346	-1.5459	0.610233611705145	-2.5333	0.0112994993654288	0.201304703614432	1.94694079790138	0.696146077421691	Tspyl4	72480	GO:0042393,GO:0005634,GO:0003682,GO:0006334,GO:0008150,GO:0000785	10090.ENSMUSP00000036360		TSPY-like 4	Tspyl4, 2610102M01Rik, B230210I21Rik, D10Bwg0791e; TSPY-like 4
ENSMUSG00000026890	130.567548725366	-0.993213	0.392117282462366	-2.53295	0.0113107351478234	0.201304703614432	1.9465091669342	0.696146077421691	Lhx6	16874	GO:0000977,GO:0030182,GO:0021884,GO:0021895,GO:0021800,GO:0048469,GO:0005515,GO:0007275,GO:1990837,GO:0003677,GO:0021799,GO:0000981,GO:0007399,GO:0021853,GO:0030154,GO:0006355,GO:0006357,GO:0005634,GO:0046872,GO:0003700,GO:0021877	10090.ENSMUSP00000108584	Homeobox	LIM homeobox protein 6	Lhx6, Lhx6.1; LIM homeobox protein 6
ENSMUSG00000001642	457.955645010045	0.949664725665056	0.374881755140689	2.53323804811109	0.0113014174692556	0.201304703614432	1.9468670821388	0.696146077421691	Akr1b3	11677	GO:0048471,GO:0070301,GO:0004032,GO:0072061,GO:0044597,GO:0044598,GO:0005829,GO:0006629,GO:0005996,GO:0047655,GO:1901360,GO:0005654,GO:0006061,GO:0031098,GO:0010033,GO:0097454,GO:0016491,GO:0048661,GO:0052650,GO:0043220,GO:0042415,GO:0001894,GO:0001758,GO:0003091,GO:0005615,GO:0043795,GO:0046427,GO:0097238,GO:0005737,GO:0033010,GO:0072205,GO:0071475,GO:0032838,GO:0002070,GO:0047834,GO:0018505,GO:…	10090.ENSMUSP00000100045		aldo-keto reductase family 1, member B3 (aldose reductase)	Akr1b3, ALR2, AR, Ahr-1, Ahr1, Akr1b1, Aldor1, Aldr1; aldo-keto reductase family 1, member B3 (aldose reductase)
ENSMUSG00000038745	1605.00972010375	-0.602563	0.237768513797244	-2.53424	0.0112690858467079	0.201304703614432	1.94811131268795	0.696146077421691	Nlrp6	101613	GO:0061702,GO:0034122,GO:0002376,GO:0032689,GO:0043124,GO:0002862,GO:0000166,GO:0005524,GO:0050777,GO:0005886,GO:0005515,GO:0042060,GO:0070946,GO:0002526,GO:0010506,GO:0070373,GO:0016020,GO:0002438,GO:0045087,GO:0005000,GO:0032611,GO:0070255,GO:0042277,GO:0050727,GO:0005737,GO:0009617,GO:0032621,GO:0005634,GO:0097202,GO:0006954,GO:0043409	10090.ENSMUSP00000139170		NLR family, pyrin domain containing 6	Nlrp6, Avr, Nalp6, Navr, Navr/Avr, Non-AVR, Pypaf5; NLR family, pyrin domain containing 6
ENSMUSG00000030909	736.987505929286	-0.522516	0.206324717695624	-2.53249	0.0113254721954906	0.201304703614432	1.94594368179894	0.696146077421691	Anks4b	72074	GO:1904106,GO:0030154,GO:0005902,GO:0005886,GO:0065003,GO:0005515,GO:0042995,GO:0034976,GO:0005789,GO:1904970,GO:0005903	10090.ENSMUSP00000033201		ankyrin repeat and sterile alpha motif domain containing 4B	Anks4b, 2010013E14Rik, Harp; ankyrin repeat and sterile alpha motif domain containing 4B
ENSMUSG00000027184	3275.33040143732	0.380046875034056	0.150077513160647	2.53233723713987	0.0113304959278581	0.201304703614432	1.94575108095579	0.696146077421691	Caprin1	53872	GO:0050775,GO:0010494,GO:0045202,GO:0005829,GO:0005737,GO:0017148,GO:0030154,GO:0031252,GO:0061003,GO:0042995,GO:0003723,GO:0000932	10090.ENSMUSP00000028607		cell cycle associated protein 1	Caprin1, Caprin-1, Gpiap, Gpiap1, Mmgpip137, P137, rng105; cell cycle associated protein 1
ENSMUSG00000075602	264.109899124206	-0.987415	0.390185853518164	-2.53063	0.0113858614836147	0.20189842326704	1.94363410396622	0.694867072681411	Ly6a	110454	GO:0009897,GO:0016020,GO:0033130,GO:0005886,GO:0005622,GO:0009617,GO:0005515,GO:0031225,GO:0030550,GO:0095500	10090.ENSMUSP00000140287		lymphocyte antigen 6 complex, locus A	Ly6a, Ly-6A.2, Ly-6A/E, Ly-6E.1, Sca-1, Sca1, TAP; lymphocyte antigen 6 complex, locus A
ENSMUSG00000039159	1621.60791246299	-0.556682	0.219989972758565	-2.53049	0.011390433835964	0.20189842326704	1.94345973430746	0.694867072681411	Ube2h	22214	GO:0061631,GO:0000166,GO:0070936,GO:0005634,GO:0005524,GO:0006511,GO:0004842,GO:0070979,GO:0000209,GO:0016740,GO:0043161	10090.ENSMUSP00000100058		ubiquitin-conjugating enzyme E2H	Ube2h, 1500009C23Rik, E2-20K, Gid3, Ubc8; ubiquitin-conjugating enzyme E2H
ENSMUSG00000063684	67.2018501731393	3.62189340775803	1.43155302721523	2.53004488056137	0.0114047937310102	0.201917894591117	1.94291256503829	0.694825190824564	Hadhb-ps
ENSMUSG00000002910	285.93569322731	-0.713862	0.282204616797101	-2.52959	0.0114195409919841	0.201944170898897	1.94235135218953	0.694768678185895	Arrdc2	70807	GO:0031410,GO:0003674,GO:0005737,GO:0015031,GO:0005886	10090.ENSMUSP00000002989		arrestin domain containing 2	Arrdc2, 4632416I05Rik, Ilad1; arrestin domain containing 2
ENSMUSG00000108436	7.3754036383061	-2.09296	0.827888406887233	-2.52807	0.011469227480524	0.202405264744217	1.9404658333842	0.693778195292586	Gm44851	115486493				predicted gene 44851
ENSMUSG00000110185	176.37121588173	-0.986691	0.390399105378558	-2.52739	0.0114913721359988	0.202405264744217	1.93962811095369	0.693778195292586	Igip	109169	GO:0003674,GO:0005575,GO:0008150			IgA inducing protein	Igip, 6330403M23Rik; IgA inducing protein
ENSMUSG00000018433	154.747035609654	0.703241361029382	0.278272972834764	2.52716371937048	0.0114987885198836	0.202405264744217	1.93934791328506	0.693778195292586	Nol11	68979	GO:0034455,GO:0005634,GO:0030490,GO:0006364,GO:0042254,GO:0005730,GO:1901838	10090.ENSMUSP00000102368		nucleolar protein 11	Nol11, 1500002M01Rik; nucleolar protein 11
ENSMUSG00000022451	840.285450721601	0.415042026411904	0.164193066958098	2.52776827975217	0.0114790085838558	0.202405264744217	1.94009561935561	0.693778195292586	Twf1	19230	GO:0003785,GO:0003779,GO:0004713,GO:0043538,GO:0048471,GO:0010591,GO:0030175,GO:0005829,GO:0005856,GO:0051015,GO:0044877,GO:0010976,GO:0030837,GO:0051016,GO:0015629,GO:0005524,GO:0005515,GO:0042989,GO:0005546,GO:0010613,GO:0005911,GO:0005737,GO:0030016,GO:0005730,GO:0030042,GO:0032587,GO:0005884	10090.ENSMUSP00000023087		twinfilin actin binding protein 1	Twf1, A6, Ptk9, twinfilin; twinfilin actin binding protein 1
ENSMUSG00000010911	286.416508466278	-0.505898	0.200337837287936	-2.52522	0.0115624574237665	0.203290966205853	1.9369498534449	0.691881920004949	Apip	56369	GO:0051289,GO:0070372,GO:0043066,GO:0008652,GO:0016829,GO:0046570,GO:0046872,GO:0006915,GO:0009086,GO:0008270,GO:0070269,GO:0005737,GO:0019509,GO:0042802	10090.ENSMUSP00000011055		APAF1 interacting protein	Apip, APIP2, CGI-29, Mmrp19; APAF1 interacting protein
ENSMUSG00000018727	91.9475045030945	-1.01197	0.400901324634088	-2.52424	0.0115950367990164	0.20362863933313	1.9357278687091	0.691161140728015	Cpsf4l	52670	GO:0005847,GO:0098789	10090.ENSMUSP00000018871		cleavage and polyadenylation specific factor 4-like	Cpsf4l, 0610010C04Rik, 1500000C01Rik, D11Ertd636e; cleavage and polyadenylation specific factor 4-like
ENSMUSG00000085081	10.8785187873811	1.59592122840154	0.632654758964024	2.52257839807429	0.011649797889033	0.203916787861335	1.93368160909625	0.690547018579807	Rptoros	319454	GO:0003674,GO:0005575,GO:0008150			regulatory associated protein of MTOR, complex 1, opposite strand
ENSMUSG00000035711	42.542144056975	-0.929866	0.368625170794585	-2.52252	0.0116516225823829	0.203916787861335	1.93361359141848	0.690547018579807	Dok3	27261	GO:0016020,GO:0007169,GO:0005886,GO:0005737,GO:0007265,GO:0005515	10090.ENSMUSP00000046695		docking protein 3	Dok3, Dokl; docking protein 3
ENSMUSG00000036138	5324.94154722192	-0.568898	0.225514257317839	-2.52267	0.0116467058544985	0.203916787861335	1.93379689279366	0.690547018579807	Acaa1a	113868	GO:0016747,GO:0006631,GO:0003985,GO:0000038,GO:0016746,GO:0005782,GO:0008206,GO:0005777,GO:0003988,GO:0006635,GO:0008775,GO:0005739,GO:0010124,GO:0016401,GO:0006629,GO:0016740,GO:0050633	10090.ENSMUSP00000042351		acetyl-Coenzyme A acyltransferase 1A	Acaa1a, Acaa, Acaa1, D9Ertd25e, PTL; acetyl-Coenzyme A acyltransferase 1A
ENSMUSG00000020897	88.6120191180143	0.682475327896838	0.270692547954577	2.52121949072406	0.0116948877835821	0.204204542881675	1.9320039410378	0.689934600513078	Aurkb	20877	GO:0000776,GO:0007049,GO:1904355,GO:0051256,GO:0051973,GO:0005856,GO:0007051,GO:0036089,GO:0000775,GO:0005654,GO:0097431,GO:0000122,GO:0005876,GO:0000166,GO:0032091,GO:0015630,GO:0005524,GO:0034501,GO:0032133,GO:0051301,GO:0004674,GO:0005515,GO:0019900,GO:0016301,GO:0030496,GO:0043988,GO:0032465,GO:0010369,GO:0005694,GO:0002903,GO:0007094,GO:0005819,GO:0005737,GO:0004672,GO:0032212,GO:0016740,GO:…	10090.ENSMUSP00000021277		aurora kinase B	Aurkb, AIM-1, AIRK2, Aik2, Aim1, Ark2, AurB, IPL1, STK-1, Stk12, Stk5; aurora kinase B
ENSMUSG00000000753	11086.1428214846	-0.4591	0.182081218029183	-2.5214	0.011688868212992	0.204204542881675	1.93222753782429	0.689934600513078	Serpinf1	20317	GO:0005604,GO:0048471,GO:0014070,GO:0060770,GO:0010976,GO:1901652,GO:0050769,GO:0050728,GO:0010629,GO:0016525,GO:0004867,GO:0010951,GO:0043025,GO:0005615,GO:1901215,GO:0005576,GO:0030424,GO:0007614,GO:0010596,GO:0043203	10090.ENSMUSP00000000769		serine (or cysteine) peptidase inhibitor, clade F, member 1	Serpinf1, EPC-1, Pedf, Pedfl, Sdf3; serine (or cysteine) peptidase inhibitor, clade F, member 1
ENSMUSG00000097637	9.28295348501236	-2.1311	0.845797441686766	-2.51963	0.0117478460140693	0.204497973621715	1.93004175466526	0.68931099107604	4933417D19Rik	71186	GO:0003674,GO:0005575,GO:0008150			RIKEN cDNA 4933417D19 gene
ENSMUSG00000027331	332.393430302764	0.693952421228146	0.27547597719737	2.51910322013651	0.0117654160575741	0.204497973621715	1.92939271036525	0.68931099107604	Knstrn	51944	GO:0000070,GO:0000776,GO:0007049,GO:0072686,GO:0042803,GO:0005856,GO:0007051,GO:0034451,GO:0000775,GO:0051988,GO:0007059,GO:0005874,GO:0071364,GO:0051301,GO:0005886,GO:0005515,GO:0005694,GO:0001726,GO:0005737,GO:0005815,GO:0005634,GO:0016477,GO:0035371,GO:0000226,GO:0051010	10090.ENSMUSP00000115860		kinetochore-localized astrin/SPAG5 binding	Knstrn, 1700025D04Rik, C15orf23, D2Ertd750e, SKAP, Traf4af1; kinetochore-localized astrin/SPAG5 binding
ENSMUSG00000033308	5355.84339547774	-0.570972	0.226640928976083	-2.51928	0.0117594356112452	0.204497973621715	1.92961352152551	0.68931099107604	Dpyd	99586	GO:0050661,GO:0042803,GO:0003824,GO:0014070,GO:0006212,GO:0005829,GO:0046050,GO:0051539,GO:0017113,GO:0071949,GO:0006210,GO:0016491,GO:0000166,GO:0016627,GO:0019860,GO:0042802,GO:0006249,GO:0002058,GO:0006145,GO:0006208,GO:0005737,GO:0006214,GO:0005506,GO:0046079,GO:0007584,GO:0046872,GO:0009410,GO:0046074,GO:0007623,GO:0051536,GO:0006248	10090.ENSMUSP00000039429		dihydropyrimidine dehydrogenase	Dpyd, DHPDHase, DPD, E330028L06Rik; dihydropyrimidine dehydrogenase
ENSMUSG00000031173	11332.3994955288	-0.486674	0.193140581768872	-2.51979	0.0117425034669139	0.204497973621715	1.93023930292148	0.68931099107604	Otc	18416	GO:0006520,GO:0097272,GO:0000050,GO:0016743,GO:0042450,GO:0042301,GO:0042802,GO:0005739,GO:0004585,GO:0005737,GO:0055081,GO:0016740,GO:0008652,GO:0005543,GO:0016597,GO:0006591,GO:0005743,GO:0043231,GO:0019240,GO:0006526,GO:0006593	10090.ENSMUSP00000056152		ornithine transcarbamylase	Otc, Sf, spf; ornithine transcarbamylase
ENSMUSG00000024131	1337.96350216152	0.868762542212263	0.345193674494198	2.51673946078309	0.0118446380964814	0.205640204854077	1.92647820426179	0.686891972170541	Slc3a1	20532	GO:0006865,GO:0016020,GO:0005774,GO:0015811,GO:0015813,GO:0010467,GO:0044877,GO:0003824,GO:0005743,GO:0005887,GO:0005975,GO:0005886,GO:0016324,GO:0015810,GO:0005515,GO:0031526,GO:0016021,GO:0046982	10090.ENSMUSP00000024944		solute carrier family 3, member 1	Slc3a1, D2H, NBAT, NTAA, RBAT; solute carrier family 3, member 1
ENSMUSG00000031432	454.669343923418	0.484749194293921	0.192655679875492	2.51614276105018	0.0118647112810046	0.20575409335373	1.92574282555386	0.686651516002671	Prps1	19139	GO:0042803,GO:0002189,GO:0000166,GO:0005524,GO:0042802,GO:0000287,GO:0016301,GO:0006164,GO:0044249,GO:0007399,GO:0005737,GO:0034418,GO:0006015,GO:0009165,GO:0016740,GO:0009116,GO:0046872,GO:0006144,GO:0009156,GO:0016310,GO:0004749,GO:0046101	10090.ENSMUSP00000033809		phosphoribosyl pyrophosphate synthetase 1	Prps1, 2310010D17Rik, PRS-I, Prps-1; phosphoribosyl pyrophosphate synthetase 1
ENSMUSG00000036040	115.257961301154	0.76798053802487	0.305281646414126	2.51564595201074	0.0118814471158789	0.205809913295077	1.92513066068762	0.686533710304098	Adamtsl2	77794	GO:0030198,GO:0030512,GO:0005576,GO:0004222,GO:0060481,GO:0005515,GO:0031012,GO:0050436	10090.ENSMUSP00000088774		ADAMTS-like 2	Adamtsl2, A930008K15Rik, tcp-1; ADAMTS-like 2
ENSMUSG00000055027	139.690787767347	1.1964912055523	0.475974347596597	2.51377245768371	0.0119447473370845	0.205896267076434	1.92282303229087	0.686351527120688	Smyd1	12180	GO:0010831,GO:0045892,GO:0003677,GO:0042054,GO:0005634,GO:0046872,GO:0008168,GO:0034968,GO:0032259,GO:0018024,GO:0005737,GO:0003714,GO:0035914,GO:0045663,GO:0005515,GO:0016740,GO:0007507,GO:0006338	10090.ENSMUSP00000073911		SET and MYND domain containing 1	Smyd1, 4632404M21Rik, Bop, Zmynd18; SET and MYND domain containing 1
ENSMUSG00000116506	74.5718767183157	-0.988851	0.393416325260042	-2.5135	0.0119540457175599	0.205896267076434	1.92248508756491	0.686351527120688	5730414N17Rik
[truncated: 18,045 more rows]

## Sheet: DMDD.vs.MOD_All_KEGG
KEGG Gene ID	Features	baseMean	log2FoldChange	lfcSE	stat	pvalue	padj	#NAME?	#NAME?	Gene Symbol	GO	STRING Protein	TF Family	description	KEGG description
[truncated: 16,163 more rows]

[truncated: 1 more sheets: Fecal bile acid]
